# Supplementary material for: 2-(3-Pyridinio)benzimidazolium penta­chloridobismuthate(III) monohydrate
Source: Acta Crystallogr Sect E Struct Rep Online. 2009 Jul 1;65(Pt 8):m852. doi: 10.1107/S1600536809024568 (PMC2977254; doi:10.1107/S1600536809024568)
Supplement: Supplementary file 1 [file e-65-0m852-sup1.cif]

##############################################################################
###                                                                        ###
###        Electronic paper (Acta Crystallographica Section E)             ###
###                                                                        ###
##############################################################################
#                                                                            #
# This CIF contains the data in a paper accepted for publication in Acta     #
# Crystallographica Section E. It conforms to the requirements of Notes      #
# for Authors for Section E, and has been peer reviewed under the auspices   #
# of the IUCr Commission on Journals.                                        #
#                                                                            #
# Full details of the Crystallographic Information File format               #
# are given in the paper "The Crystallographic Information File (CIF):       #
# a New Standard Archive File for Crystallography" by S. R. Hall, F. H.      #
# Allen and I. D. Brown [Acta Cryst. (1991), A47, 655-685].                  #
#                                                                            #
# The current version of the core CIF dictionary is obtainable from          #
# ftp://ftp.iucr.org/pub/cif_core.dic. The current version number is 2.4.    #
#                                                                            #
# Software is freely available for graphical display of the structure(s) in  #
# this CIF.  For information consult the CIF home page http://www.iucr.org/  #
# cif/home.html                                                              #
#                                                                            #
# This file may be used for bona fide research purposes within the           #
# scientific community so long as proper attribution is given to the journal # 
# article from which it was obtained.                                        #
#                                                                            #
##############################################################################
                                             
data_I
_audit_creation_method     SHELXL-97
_chemical_name_systematic
;
2-(3-Pyridinio)benzimidazolium pentachloridobismuthate(III) monohydrate
;
_chemical_name_common     ?
_chemical_formula_moiety     'C12 H11 N3 2+, Bi Cl5 2-, H2 O'
_chemical_formula_sum     'C12 H13 Bi Cl5 N3 O'
_chemical_formula_iupac     '(C12 H11 N3) [Bi Cl5], H2 O'
_chemical_formula_weight     601.48
_chemical_melting_point     ?
_symmetry_cell_setting     monoclinic
_symmetry_space_group_name_H-M     'P 21/c'
_symmetry_space_group_name_Hall     '-P 2ybc'
loop_
    _symmetry_equiv_pos_as_xyz
    'x, y, z'
    '-x, y+1/2, -z+1/2'
    '-x, -y, -z'
    'x, -y-1/2, z-1/2'
_cell_length_a     9.3297(19)
_cell_length_b     13.391(3)
_cell_length_c     14.476(3)
_cell_angle_alpha     90.00
_cell_angle_beta     101.78(3)
_cell_angle_gamma     90.00
_cell_volume     1770.6(6)
_cell_formula_units_Z     4
_cell_measurement_reflns_used     1647
_cell_measurement_theta_min     3.03
_cell_measurement_theta_max     27.57
_cell_measurement_temperature     294(2)
_exptl_crystal_description     prism
_exptl_crystal_colour     colorless
_exptl_crystal_size_max     0.25
_exptl_crystal_size_mid     0.20
_exptl_crystal_size_min     0.16
_exptl_crystal_density_diffrn     2.256
_exptl_crystal_density_meas     ?
_exptl_crystal_density_method     'not measured'
_exptl_crystal_F_000     1128
_exptl_absorpt_coefficient_mu     10.715
_exptl_absorpt_correction_type     'multi-scan'
_exptl_absorpt_process_details     '(CrystalClear; Rigaku, 2005)'
_exptl_absorpt_correction_T_min     0.090
_exptl_absorpt_correction_T_max     0.180
_exptl_special_details
;
;
_diffrn_ambient_temperature     294(2)
_diffrn_radiation_type     MoK\a
_diffrn_radiation_wavelength     0.71073
_diffrn_radiation_source     'fine-focus sealed tube'
_diffrn_radiation_monochromator     graphite
_diffrn_measurement_device_type     'Rigaku SCXmini'
_diffrn_measurement_method     \w
_diffrn_detector_area_resol_mean     13.6612
_diffrn_reflns_number     17812
_diffrn_reflns_av_R_equivalents     0.1154
_diffrn_reflns_av_sigmaI/netI     0.0955
_diffrn_reflns_theta_min     3.04
_diffrn_reflns_theta_max     27.48
_diffrn_reflns_theta_full     27.48
_diffrn_measured_fraction_theta_max     0.998
_diffrn_measured_fraction_theta_full     0.998
_diffrn_reflns_limit_h_min     -12
_diffrn_reflns_limit_h_max     12
_diffrn_reflns_limit_k_min     -17
_diffrn_reflns_limit_k_max     17
_diffrn_reflns_limit_l_min     -18
_diffrn_reflns_limit_l_max     18
_diffrn_standards_number     0
_diffrn_standards_interval_count     ?
_diffrn_standards_interval_time     ?
_diffrn_standards_decay_%     ?
_refine_special_details
;
Refinement of <i>F</i>^2^ against ALL reflections. The weighted <i>R</i>-factor
<i>wR</i> and goodness of fit <i>S</i> are based on <i>F</i>^2^, conventional
<i>R</i>-factors <i>R</i> are based on <i>F</i>, with <i>F</i> set to zero for
negative <i>F</i>^2^. The threshold expression of <i>F</i>^2^ >
\s(<i>F</i>^2^) is used only for calculating <i>R</i>-factors(gt) <i>etc</i>.
and is not relevant to the choice of reflections for refinement.
<i>R</i>-factors based on <i>F</i>^2^ are statistically about twice as large
as those based on <i>F</i>, and <i>R</i>- factors based on ALL data will be
even larger.
;
_reflns_number_total     4049
_reflns_number_gt     2822
_reflns_threshold_expression     I>2\s(I)
_refine_ls_structure_factor_coef     Fsqd
_refine_ls_matrix_type     full
_refine_ls_R_factor_all     0.0872
_refine_ls_R_factor_gt     0.0524
_refine_ls_wR_factor_gt     0.1059
_refine_ls_wR_factor_ref     0.1157
_refine_ls_goodness_of_fit_ref     1.154
_refine_ls_restrained_S_all     1.154
_refine_ls_number_reflns     4049
_refine_ls_number_parameters     199
_refine_ls_number_restraints     0
_refine_ls_hydrogen_treatment     constr
_refine_ls_weighting_scheme     calc
_refine_ls_weighting_details
                 'calc w=1/[\s^2^(Fo^2^)+(0.0236P)^2^] where P=(Fo^2^+2Fc^2^)/3'
_atom_sites_solution_hydrogens     geom
_atom_sites_solution_primary     direct
_atom_sites_solution_secondary     difmap
_refine_ls_shift/su_max     0.000
_refine_ls_shift/su_mean     0.000
_refine_diff_density_max     1.281
_refine_diff_density_min     -2.365
_refine_ls_extinction_method     none
_refine_ls_extinction_coef     ?
loop_
    _atom_type_symbol
    _atom_type_description
    _atom_type_scat_dispersion_real
    _atom_type_scat_dispersion_imag
    _atom_type_scat_source
    'C' 'C' 0.0033 0.0016
                         'International Tables Vol C Tables 4.2.6.8 and 6.1.1.4'
    'H' 'H' 0.0000 0.0000
                         'International Tables Vol C Tables 4.2.6.8 and 6.1.1.4'
    'N' 'N' 0.0061 0.0033
                         'International Tables Vol C Tables 4.2.6.8 and 6.1.1.4'
    'O' 'O' 0.0106 0.0060
                         'International Tables Vol C Tables 4.2.6.8 and 6.1.1.4'
    'Cl' 'Cl' 0.1484 0.1585
                         'International Tables Vol C Tables 4.2.6.8 and 6.1.1.4'
    'Bi' 'Bi' -4.1077 10.2566
                         'International Tables Vol C Tables 4.2.6.8 and 6.1.1.4'
_computing_data_collection     'CrystalClear (Rigaku, 2005)'
_computing_cell_refinement     'CrystalClear (Rigaku, 2005)'
_computing_data_reduction     'CrystalClear (Rigaku, 2005)'
_computing_structure_solution     'SHELXS97 (Sheldrick, 2008)'
_computing_structure_refinement     'SHELXL97 (Sheldrick, 2008)'
_computing_molecular_graphics     'SHELXTL (Sheldrick, 2008)'
_computing_publication_material     'SHELXL97 (Sheldrick, 2008)'
loop_
    _atom_site_type_symbol
    _atom_site_label
    _atom_site_fract_x
    _atom_site_fract_y
    _atom_site_fract_z
    _atom_site_U_iso_or_equiv
    _atom_site_adp_type
    _atom_site_calc_flag
    _atom_site_refinement_flags
    _atom_site_occupancy
    _atom_site_disorder_assembly
    _atom_site_disorder_group
    Bi Bi1 0.50077(4) 0.91031(3) 0.12159(2) 0.03242(14) Uani d . 1 . .
    Cl Cl1 0.4928(3) 0.7336(2) 0.1799(2) 0.0538(8) Uani d . 1 . .
    Cl Cl2 0.7784(3) 0.8830(2) 0.1188(2) 0.0516(8) Uani d . 1 . .
    Cl Cl3 0.4576(3) 0.8682(2) -0.07062(17) 0.0432(6) Uani d . 1 . .
    Cl Cl4 0.1991(3) 0.8994(2) 0.09655(18) 0.0461(7) Uani d . 1 . .
    Cl Cl5 0.5648(3) 0.9799(2) 0.29758(18) 0.0474(7) Uani d . 1 . .
    O O1W 0.6526(7) 0.8372(5) 0.4766(5) 0.060(2) Uani d . 1 . .
    H H1WA 0.6470 0.7747 0.4854 0.072 Uiso d R 1 . .
    H H1WB 0.6594 0.8234 0.4204 0.072 Uiso d R 1 . .
    N N1 0.1677(8) 0.8703(6) 0.6102(6) 0.041(2) Uani d . 1 . .
    H H1A 0.2466 0.8720 0.6529 0.049 Uiso calc R 1 . .
    N N2 -0.0597(8) 0.8600(6) 0.5442(5) 0.0296(18) Uani d . 1 . .
    H H2A -0.1532 0.8541 0.5371 0.036 Uiso calc R 1 . .
    N N3 0.0630(10) 0.8739(7) 0.8836(6) 0.046(2) Uani d . 1 . .
    H H3B 0.1305 0.8813 0.9333 0.055 Uiso calc R 1 . .
    C C1 0.0159(10) 0.8685(8) 0.4712(7) 0.034(2) Uani d . 1 . .
    C C2 0.1627(10) 0.8756(8) 0.5147(7) 0.039(3) Uani d . 1 . .
    C C3 0.2710(12) 0.8833(10) 0.4600(8) 0.066(4) Uani d . 1 . .
    H H3A 0.3700 0.8858 0.4880 0.079 Uiso calc R 1 . .
    C C4 0.2242(12) 0.8869(9) 0.3637(9) 0.061(4) Uani d . 1 . .
    H H4A 0.2924 0.8938 0.3253 0.073 Uiso calc R 1 . .
    C C5 0.0769(12) 0.8804(8) 0.3231(7) 0.049(3) Uani d . 1 . .
    H H5A 0.0494 0.8827 0.2577 0.058 Uiso calc R 1 . .
    C C6 -0.0300(11) 0.8709(8) 0.3738(7) 0.041(3) Uani d . 1 . .
    H H6A -0.1284 0.8662 0.3448 0.049 Uiso calc R 1 . .
    C C7 0.0345(9) 0.8625(7) 0.6271(7) 0.030(2) Uani d . 1 . .
    C C8 -0.0055(10) 0.8596(7) 0.7183(7) 0.030(2) Uani d . 1 . .
    C C9 0.1021(11) 0.8701(8) 0.8005(7) 0.042(3) Uani d . 1 . .
    H H9A 0.2003 0.8745 0.7970 0.051 Uiso calc R 1 . .
    C C10 -0.0742(12) 0.8670(8) 0.8940(7) 0.041(3) Uani d . 1 . .
    H H10A -0.0956 0.8702 0.9539 0.050 Uiso calc R 1 . .
    C C11 -0.1834(11) 0.8552(8) 0.8174(7) 0.041(3) Uani d . 1 . .
    H H11A -0.2800 0.8491 0.8243 0.049 Uiso calc R 1 . .
    C C12 -0.1504(10) 0.8524(7) 0.7299(7) 0.032(2) Uani d . 1 . .
    H H12A -0.2255 0.8457 0.6771 0.039 Uiso calc R 1 . .
loop_
    _atom_site_aniso_label
    _atom_site_aniso_U_11
    _atom_site_aniso_U_22
    _atom_site_aniso_U_33
    _atom_site_aniso_U_12
    _atom_site_aniso_U_13
    _atom_site_aniso_U_23
    Bi1 0.0332(2) 0.0371(2) 0.0254(2) -0.00200(18) 0.00251(15) 0.00118(18)
    Cl1 0.0385(15) 0.0486(19) 0.068(2) -0.0013(13) -0.0025(14) 0.0145(15)
    Cl2 0.0353(15) 0.071(2) 0.0482(18) -0.0031(13) 0.0091(13) 0.0045(15)
    Cl3 0.0503(16) 0.0478(17) 0.0285(14) 0.0024(13) 0.0014(12) -0.0016(12)
    Cl4 0.0344(14) 0.072(2) 0.0317(14) 0.0069(13) 0.0062(11) -0.0009(14)
    Cl5 0.0567(17) 0.0524(19) 0.0308(15) -0.0069(14) 0.0031(12) -0.0090(13)
    O1W 0.057(5) 0.044(5) 0.074(6) -0.010(4) -0.001(4) 0.022(4)
    N1 0.033(5) 0.051(6) 0.034(5) 0.001(4) -0.004(4) 0.002(4)
    N2 0.022(4) 0.036(5) 0.029(5) 0.005(3) 0.001(4) -0.001(4)
    N3 0.050(6) 0.053(6) 0.031(5) -0.002(5) -0.003(4) 0.001(4)
    C1 0.032(6) 0.035(6) 0.033(6) -0.001(4) 0.002(5) 0.002(5)
    C2 0.033(6) 0.049(7) 0.035(6) 0.001(5) 0.007(5) -0.002(5)
    C3 0.031(7) 0.114(12) 0.052(8) -0.002(6) 0.008(6) 0.020(8)
    C4 0.043(7) 0.097(11) 0.050(8) 0.005(6) 0.023(6) 0.020(7)
    C5 0.052(7) 0.070(9) 0.024(6) 0.003(6) 0.007(5) 0.009(5)
    C6 0.039(6) 0.047(7) 0.037(6) -0.001(5) 0.009(5) 0.011(5)
    C7 0.024(5) 0.028(6) 0.037(6) -0.001(4) 0.001(5) -0.004(5)
    C8 0.043(6) 0.016(5) 0.026(5) -0.006(4) 0.000(4) 0.000(4)
    C9 0.044(6) 0.048(7) 0.028(6) -0.002(5) -0.009(5) -0.002(5)
    C10 0.063(7) 0.032(6) 0.029(6) -0.001(6) 0.008(5) -0.006(5)
    C11 0.050(7) 0.029(7) 0.045(7) 0.001(5) 0.010(5) -0.008(5)
    C12 0.032(6) 0.024(6) 0.037(6) 0.000(4) -0.001(5) 0.003(5)
_geom_special_details
;
All e.s.d.'s (except the e.s.d. in the dihedral angle between two l.s. planes)
are estimated using the full covariance matrix. The cell e.s.d.'s are taken
into account individually in the estimation of e.s.d.'s in distances, angles
and torsion angles; correlations between e.s.d.'s in cell parameters are only
used when they are defined by crystal symmetry. An approximate (isotropic)
treatment of cell e.s.d.'s is used for estimating e.s.d.'s involving l.s.
planes.
;
loop_
    _geom_bond_atom_site_label_1
    _geom_bond_atom_site_label_2
    _geom_bond_site_symmetry_2
    _geom_bond_distance
    _geom_bond_publ_flag
    Bi1 Cl1 . 2.519(3) ?
    Bi1 Cl2 . 2.624(3) ?
    Bi1 Cl3 . 2.787(3) ?
    Bi1 Cl4 . 2.767(3) ?
    Bi1 Cl5 . 2.664(3) ?
    O1W H1WA . 0.8500 ?
    O1W H1WB . 0.8500 ?
    N1 H1A . 0.8600 ?
    N2 H2A . 0.8600 ?
    N3 H3B . 0.8600 ?
    C1 C6 . 1.389(13) ?
    C1 C2 . 1.389(12) ?
    C1 N2 . 1.390(11) ?
    C2 N1 . 1.376(12) ?
    C2 C3 . 1.409(14) ?
    C3 C4 . 1.375(15) ?
    C3 H3A . 0.9300 ?
    C4 C5 . 1.383(14) ?
    C4 H4A . 0.9300 ?
    C5 C6 . 1.359(13) ?
    C5 H5A . 0.9300 ?
    C6 H6A . 0.9300 ?
    C7 N1 . 1.319(11) ?
    C7 N2 . 1.335(10) ?
    C7 C8 . 1.443(12) ?
    C8 C9 . 1.399(12) ?
    C8 C12 . 1.400(12) ?
    C9 N3 . 1.327(12) ?
    C9 H9A . 0.9300 ?
    C10 N3 . 1.322(13) ?
    C10 C11 . 1.354(13) ?
    C10 H10A . 0.9300 ?
    C11 C12 . 1.363(13) ?
    C11 H11A . 0.9300 ?
    C12 H12A . 0.9300 ?
loop_
    _geom_angle_atom_site_label_1
    _geom_angle_atom_site_label_2
    _geom_angle_atom_site_label_3
    _geom_angle_site_symmetry_1
    _geom_angle_site_symmetry_3
    _geom_angle
    _geom_angle_publ_flag
    Cl1 Bi1 Cl2 . . 88.33(9) ?
    Cl1 Bi1 Cl3 . . 97.85(9) ?
    Cl1 Bi1 Cl4 . . 83.99(8) ?
    Cl1 Bi1 Cl5 . . 91.41(10) ?
    Cl2 Bi1 Cl3 . . 84.18(9) ?
    Cl2 Bi1 Cl4 . . 166.23(9) ?
    Cl2 Bi1 Cl5 . . 91.96(9) ?
    Cl4 Bi1 Cl3 . . 85.56(8) ?
    Cl5 Bi1 Cl3 . . 169.84(8) ?
    Cl5 Bi1 Cl4 . . 99.63(8) ?
    H1WA O1W H1WB . . 87.0 ?
    C2 N1 H1A . . 124.7 ?
    C7 N1 C2 . . 110.5(8) ?
    C7 N1 H1A . . 124.7 ?
    C1 N2 H2A . . 125.1 ?
    C7 N2 C1 . . 109.7(8) ?
    C7 N2 H2A . . 125.1 ?
    C9 N3 H3B . . 118.2 ?
    C10 N3 C9 . . 123.5(10) ?
    C10 N3 H3B . . 118.2 ?
    C6 C1 C2 . . 122.0(9) ?
    C6 C1 N2 . . 132.4(9) ?
    C2 C1 N2 . . 105.5(8) ?
    N1 C2 C1 . . 106.2(9) ?
    N1 C2 C3 . . 133.4(10) ?
    C1 C2 C3 . . 120.3(10) ?
    C4 C3 C2 . . 117.2(10) ?
    C4 C3 H3A . . 121.4 ?
    C2 C3 H3A . . 121.4 ?
    C3 C4 C5 . . 120.7(10) ?
    C3 C4 H4A . . 119.6 ?
    C5 C4 H4A . . 119.6 ?
    C6 C5 C4 . . 123.5(10) ?
    C6 C5 H5A . . 118.2 ?
    C4 C5 H5A . . 118.2 ?
    C5 C6 C1 . . 116.2(10) ?
    C5 C6 H6A . . 121.9 ?
    C1 C6 H6A . . 121.9 ?
    N1 C7 N2 . . 107.9(8) ?
    N1 C7 C8 . . 126.9(9) ?
    N2 C7 C8 . . 125.1(8) ?
    C9 C8 C12 . . 116.6(9) ?
    C9 C8 C7 . . 120.1(9) ?
    C12 C8 C7 . . 123.3(8) ?
    N3 C9 C8 . . 119.5(10) ?
    N3 C9 H9A . . 120.2 ?
    C8 C9 H9A . . 120.2 ?
    N3 C10 C11 . . 120.0(10) ?
    N3 C10 H10A . . 120.0 ?
    C11 C10 H10A . . 120.0 ?
    C10 C11 C12 . . 119.3(10) ?
    C10 C11 H11A . . 120.4 ?
    C12 C11 H11A . . 120.4 ?
    C11 C12 C8 . . 121.1(9) ?
    C11 C12 H12A . . 119.4 ?
    C8 C12 H12A . . 119.4 ?
loop_
    _geom_hbond_atom_site_label_D
    _geom_hbond_atom_site_label_H
    _geom_hbond_atom_site_label_A
    _geom_hbond_site_symmetry_A
    _geom_hbond_distance_DH
    _geom_hbond_distance_HA
    _geom_hbond_distance_DA
    _geom_hbond_angle_DHA
    N1 H1A Cl5 3_676 0.86 2.65 3.267(8) 129.6
    N1 H1A Cl1 4_576 0.86 2.66 3.302(8) 132.8
    N2 H2A O1W 1_455 0.86 1.86 2.680(9) 159.2
    N3 H3B Cl4 1_556 0.86 2.33 3.104(9) 149.7
    O1W H1WA Cl3 4_576 0.85 2.62 3.292(7) 137.0
    O1W H1WB Cl5 . 0.85 2.77 3.190(7) 111.9
data_global
_journal_date_recd_electronic     2009-06-19
_journal_date_accepted     2009-06-26
_journal_name_full     'Acta Crystallographica, Section E'
_journal_year     2009
_journal_volume     65
_journal_issue      8
_journal_page_first     m852
_journal_page_last     m852
_journal_paper_category     QM
_journal_coeditor_code     HK2717
_publ_contact_author_name     'Hai-Jun Xu*'
_publ_contact_author_address
;
Ordered Matter Science Research Center,
College of Chemistry and Chemical,
Engineering, Southeast UniVersity,
Nanjing 210096,
P. R. China
;
_publ_contact_author_email     'xuhj@seu.edu.cn'
_publ_contact_author_fax     '86-25-52090626'
_publ_contact_author_phone     '86-25-52090626'
_publ_section_title
;
2-(3-Pyridinio)benzimidazolium pentachloridobismuthate(III) monohydrate
;
loop_
    _publ_author_name
    _publ_author_footnote
    _publ_author_address
    'Cui, Li-Jing' .
;
Ordered Matter Science Research Center,
College of Chemistry and Chemical Engineering,
Southeast University,
Nanjing 211189,
People's Republic of China
;
    'Xu, Hai-Jun' .
;
Ordered Matter Science Research Center,
College of Chemistry and Chemical Engineering,
Southeast University,
Nanjing 211189,
People's Republic of China
;
    'Yi-Jie, Pang' .
;
Ordered Matter Science Research Center,
College of Chemistry and Chemical Engineering,
Southeast University,
Nanjing 211189,
People's Republic of China
;
