# Supplementary material for: 2-(3-Pyridinio)benzimidazolium penta­chloridobismuthate(III) monohydrate
Source: Acta Crystallogr Sect E Struct Rep Online. 2009 Jul 1;65(Pt 8):m852. doi: 10.1107/S1600536809024568 (PMC2977254; doi:10.1107/S1600536809024568)
Supplement: Supplementary file 2 [file e-65-0m852-Isup2.hkl]

# 
# h,k,l, Fc-squared, Fo-squared, sigma(Fo-squared) and status flag 
# 
data_I
_shelx_title ' shelxl in P2(1)/c' 
_shelx_refln_list_code          4 
_shelx_F_calc_maximum      493.31 
_exptl_crystal_F_000      1128.00 
_reflns_d_resolution_high  0.7701 
 
loop_ 
 _symmetry_equiv_pos_as_xyz 
 'x, y, z' 
 '-x, y+1/2, -z+1/2' 
 '-x, -y, -z' 
 'x, -y-1/2, z-1/2' 
 
_cell_length_a     9.3297 
_cell_length_b    13.3911 
_cell_length_c    14.4765 
_cell_angle_alpha  90.000 
_cell_angle_beta  101.775 
_cell_angle_gamma  90.000 
 
_shelx_F_squared_multiplier     1.000 
 
loop_ 
 _refln_index_h 
 _refln_index_k 
 _refln_index_l 
 _refln_F_squared_calc 
 _refln_F_squared_meas 
 _refln_F_squared_sigma 
 _refln_observed_status 
   2   0   0   134785.16   114971.02   3628.91 o 
   3   0   0   156516.11   137324.81   3798.90 o 
   4   0   0   107918.51   103640.07   3400.03 o 
   5   0   0    24164.08    26301.85   1040.67 o 
   6   0   0    36541.16    34781.22   2145.55 o 
   7   0   0    35595.43    40463.75   2986.48 o 
   8   0   0     9027.75     9784.71   1011.49 o 
   9   0   0     8082.24     8628.77   1802.93 o 
  10   0   0     6993.37     7855.35   1034.36 o 
  11   0   0     4532.20     5499.92   1238.87 o 
   2   1   0      646.08      606.37     32.15 o 
   3   1   0      531.66      554.44     44.43 o 
   4   1   0     1353.36     1215.16     67.97 o 
   5   1   0      754.33      780.67     67.72 o 
   6   1   0      664.51      672.92     82.17 o 
   7   1   0      573.97      399.77    174.01 o 
   8   1   0        0.92      314.33    154.50 o 
   9   1   0        0.84      264.67    260.56 o 
  10   1   0      231.55      245.31    190.88 o 
  11   1   0       94.46      265.80    245.98 o 
   0   2   0    10572.86    13183.28    633.68 o 
   1   2   0    14954.21    13019.75    334.76 o 
   2   2   0     5771.96     5893.58    183.78 o 
   3   2   0     9889.22     9568.83    317.94 o 
   4   2   0     5150.23     4889.81    161.96 o 
   5   2   0     1144.71     1076.59    138.42 o 
   6   2   0      658.31      744.01     95.31 o 
   7   2   0     1097.10     1159.20    176.97 o 
   8   2   0      479.12      563.83    178.52 o 
   9   2   0      366.85      627.64    244.75 o 
  10   2   0      691.97      966.20    266.71 o 
  11   2   0      383.41      347.59    232.13 o 
   1   3   0     3495.32     3669.78     93.43 o 
   2   3   0     1806.46     2046.50     82.70 o 
   3   3   0       20.17      164.31     51.93 o 
   4   3   0       68.01      149.04     49.15 o 
   5   3   0      150.91      114.77     52.83 o 
   6   3   0       38.80      135.92    103.68 o 
   7   3   0      214.37       80.51     84.30 o 
   8   3   0       57.01     -185.05    185.05 o 
   9   3   0      208.14      402.54    190.27 o 
  10   3   0       65.96      448.47    245.75 o 
  11   3   0        1.55      428.16    349.95 o 
   0   4   0   243355.48   172358.27   5580.69 o 
   1   4   0     3997.74     4677.55    156.80 o 
   2   4   0     8808.25     8956.08    242.66 o 
   3   4   0    24138.03    23283.39    616.02 o 
   4   4   0    22875.99    24494.43    733.78 o 
   5   4   0     2634.14     2417.69    150.01 o 
   6   4   0     9164.82     8918.90    380.25 o 
   7   4   0    11383.01    11664.52    511.33 o 
   8   4   0     1865.10     2182.38    295.91 o 
   9   4   0     1921.65     1967.74    318.90 o 
  10   4   0     1497.24     1738.59    355.64 o 
  11   4   0      845.34     1366.30    363.53 o 
   1   5   0      104.14      204.47     58.16 o 
   2   5   0      410.51      521.59     79.10 o 
   3   5   0     1837.12     1619.49    103.08 o 
   4   5   0      759.02      831.64     93.07 o 
   5   5   0      750.88      679.43    104.82 o 
   6   5   0      932.36      814.76    121.26 o 
   7   5   0       60.54      117.54    117.93 o 
   8   5   0      138.64      134.58    128.12 o 
   9   5   0        7.31      365.92    335.90 o 
  10   5   0        1.07      156.67    187.12 o 
  11   5   0       13.21        5.94    172.22 o 
   0   6   0    35577.86    11371.43    467.75 o 
   1   6   0    51743.93    41927.39   2275.67 o 
   2   6   0    28732.76    26185.51   1325.86 o 
   3   6   0    55239.48    55141.51   1694.45 o 
   4   6   0    45225.11    46409.56   1581.81 o 
   5   6   0    25786.72    27119.48   1047.53 o 
   6   6   0    20623.04    21313.97    890.04 o 
   7   6   0    22702.68    23662.28   1056.44 o 
   8   6   0    12159.79    12652.92    792.59 o 
   9   6   0     7444.60     8198.05    755.55 o 
  10   6   0     7469.47     7852.50    810.51 o 
  11   6   0     3581.28     3760.07    587.45 o 
   1   7   0     3420.12     3252.01    277.88 o 
   2   7   0       13.82       59.01     47.93 o 
   3   7   0     1192.64     1164.74    110.32 o 
   4   7   0      897.12     1076.67    130.44 o 
   5   7   0       13.89       90.67    141.47 o 
   6   7   0       93.75      268.05    121.69 o 
   7   7   0      487.76      711.68    144.43 o 
   8   7   0        6.78      -64.24    120.73 o 
   9   7   0      104.69      112.41    195.13 o 
  10   7   0       61.49       88.68    193.83 o 
   0   8   0    23056.74    25397.56   3447.83 o 
   1   8   0     3774.92     3643.24    268.64 o 
   2   8   0      248.00      428.52     90.45 o 
   3   8   0      366.83      408.94     87.43 o 
   4   8   0      257.04      558.67    147.28 o 
   5   8   0     1456.31     1430.36    186.79 o 
   6   8   0      346.38      145.53    109.08 o 
   7   8   0       71.61      -69.47     98.91 o 
   8   8   0      736.26      717.95    203.64 o 
   9   8   0      239.37      547.05    245.25 o 
  10   8   0      185.73      275.19    304.85 o 
   1   9   0      397.46      617.49    148.33 o 
   2   9   0       35.06      136.95     99.46 o 
   3   9   0       77.89      230.26     80.25 o 
   4   9   0       78.80        9.15     84.77 o 
   5   9   0       16.41      123.87    126.21 o 
   6   9   0      514.96      715.17    162.12 o 
   7   9   0       83.10       89.33    133.51 o 
   8   9   0       11.29      -27.21    116.71 o 
   9   9   0      274.90      276.11    277.71 o 
  10   9   0       76.21      -47.92    215.63 o 
   0  10   0     7468.64    12640.67   2564.25 o 
   1  10   0    14263.10    11233.53    809.21 o 
   2  10   0     4602.23     6110.55   1154.97 o 
   3  10   0    12341.16    10724.30    957.40 o 
   4  10   0     9097.16     8958.77    546.80 o 
   5  10   0     4732.61     4435.16    312.63 o 
   6  10   0     3298.76     3401.82    382.26 o 
   7  10   0     5099.49     5364.56    474.16 o 
   8  10   0     2236.05     1684.15    306.45 o 
   9  10   0     1251.31     1849.78    442.67 o 
   1  11   0      158.48      134.24    227.10 o 
   2  11   0      458.64      592.20    214.44 o 
   3  11   0       11.34      165.52    272.84 o 
   4  11   0      145.80      295.96    186.03 o 
   5  11   0      556.58      451.79    150.84 o 
   6  11   0       40.85       23.66    114.91 o 
   7  11   0       22.41      203.15    168.49 o 
   8  11   0       41.30     -234.17    243.25 o 
   9  11   0       15.93       88.42    292.63 o 
   0  12   0     3031.58     2989.94    555.41 o 
   1  12   0    14754.90    16351.32   1254.70 o 
   2  12   0     6111.89     6489.16    602.38 o 
   3  12   0     7059.06     7314.00    661.06 o 
   4  12   0     5148.06     5962.96    587.20 o 
   5  12   0     6648.39     7460.27    767.87 o 
   6  12   0     5050.72     5216.54    578.62 o 
   7  12   0     3533.24     3528.33    522.30 o 
   8  12   0     2989.37     3686.61   1110.83 o 
   1  13   0        5.79       83.57    167.99 o 
   2  13   0      480.06      519.38    236.90 o 
   3  13   0      544.29      257.97    192.41 o 
   4  13   0      137.53      232.32    194.56 o 
   5  13   0      184.99      216.41    191.38 o 
   6  13   0      411.91      322.47    229.37 o 
   7  13   0       68.63      229.59    230.97 o 
   0  14   0      184.04     -150.41    276.89 o 
   1  14   0      303.34      492.89    316.84 o 
   2  14   0      331.25      497.52    256.88 o 
   3  14   0       65.86      345.77    250.57 o 
   4  14   0        2.05      248.42    219.99 o 
   5  14   0        1.73      690.85    387.90 o 
   6  14   0       20.20       10.45    188.57 o 
   7  14   0       91.55       33.90    288.98 o 
   1  15   0       83.53       45.99    260.73 o 
   2  15   0        4.67     -122.18    225.41 o 
   3  15   0      172.40      252.71    251.91 o 
   4  15   0       50.22      134.44    217.63 o 
   5  15   0        2.51      461.82    303.81 o 
   6  15   0       34.70     -269.49    313.29 o 
   0  16   0     1948.57     1071.79    523.81 o 
   1  16   0     3711.76     5032.94    670.97 o 
   2  16   0     1825.48     2405.82    590.48 o 
   3  16   0     2481.04     2754.95    624.57 o 
   4  16   0     1602.70     2056.85    566.47 o 
   1  17   0        1.02       17.73    416.42 o 
   2  17   0        9.32      117.81    446.88 o 
 -11   1   1     1344.40     1718.45    460.29 o 
 -10   1   1     2602.20     3217.51    445.79 o 
  -9   1   1     2638.45     2963.19    378.89 o 
  -8   1   1     4703.28     5306.68    473.92 o 
  -7   1   1    15910.23    16088.95   1067.06 o 
  -6   1   1    13323.05    11715.90    342.24 o 
  -5   1   1    24060.59    23835.88    968.08 o 
  -4   1   1    38258.34    35724.54   1054.17 o 
  -3   1   1    85762.80    78542.05   2641.27 o 
  -2   1   1    39638.93    36775.52    963.81 o 
   1   1   1    40265.55    40937.00    677.64 o 
   2   1   1     6869.33     7130.65    363.17 o 
   3   1   1    27547.67    29141.12   1046.43 o 
   4   1   1    14934.21    15248.74    566.07 o 
   5   1   1     4276.45     4360.54    173.07 o 
   6   1   1     4532.01     4008.70    203.42 o 
   7   1   1    11978.86    11841.71    492.77 o 
   8   1   1     2888.61     3154.34    330.60 o 
   9   1   1     1016.13     1043.69    239.58 o 
  10   1   1     4818.56     5241.83    567.87 o 
  11   1   1     1548.91     1508.94    519.13 o 
 -11   2   1     2218.61     2855.24    548.94 o 
 -10   2   1     4479.04     4193.07    517.55 o 
  -9   2   1     1043.03     1662.86    302.50 o 
  -8   2   1     7245.65     7669.42    595.05 o 
  -7   2   1    19722.23    19651.57   1081.87 o 
  -6   2   1     7756.37     6969.79    231.57 o 
  -5   2   1     7820.16     8413.54    246.16 o 
  -4   2   1    28842.55    28677.02    660.90 o 
  -3   2   1    49211.65    48239.82   1051.01 o 
  -2   2   1    16829.59    18128.79    584.73 o 
  -1   2   1    37141.94    33589.59   1132.36 o 
   0   2   1    21861.55    17487.30    646.31 o 
   1   2   1    57209.85    58280.50   1418.56 o 
   2   2   1     1357.90     1359.85     70.89 o 
   3   2   1     5356.40     5320.71    164.15 o 
   4   2   1    25317.12    25463.55    684.17 o 
   5   2   1     5707.32     5448.01    216.82 o 
   6   2   1     5025.13     4368.55    213.29 o 
   7   2   1     7484.25     6752.64    308.25 o 
   8   2   1     2821.32     2783.93    316.58 o 
   9   2   1     2585.73     3075.14    468.13 o 
  10   2   1     2755.09     2975.90    480.00 o 
  11   2   1     2030.65     2655.05    452.79 o 
 -11   3   1      138.15     -154.57    358.74 o 
 -10   3   1      123.96      445.27    223.92 o 
  -9   3   1        6.34       83.57    145.08 o 
  -8   3   1       48.65      140.24    151.08 o 
  -7   3   1      333.16      317.36    112.48 o 
  -6   3   1      669.76      563.60     88.38 o 
  -5   3   1      165.86      292.64     56.85 o 
  -4   3   1       42.35       76.59     40.60 o 
  -3   3   1     5303.49     5493.77    180.44 o 
  -2   3   1      219.69      198.29     37.36 o 
  -1   3   1     4291.14     4006.05    138.06 o 
   0   3   1       53.51      333.15     62.90 o 
   1   3   1    10884.60    10663.61    328.26 o 
   2   3   1     1298.75     1288.23     75.76 o 
   3   3   1    11054.59    10883.81    354.21 o 
   4   3   1     3210.90     3180.78    149.96 o 
   5   3   1      118.75      159.78     62.01 o 
   6   3   1       87.73       13.97     59.26 o 
   7   3   1      254.31      464.96    128.84 o 
   8   3   1      336.82      502.08    126.62 o 
   9   3   1      724.13      412.39    202.79 o 
  10   3   1      105.75      790.13    258.07 o 
  11   3   1       83.68     -273.48    273.48 o 
 -11   4   1     1626.14     2443.42    526.57 o 
 -10   4   1     1868.51     4029.36    912.77 o 
  -9   4   1     1478.33     1590.24    308.66 o 
  -8   4   1     2563.74     2539.89    321.47 o 
  -7   4   1     6451.48     6073.22    290.45 o 
  -6   4   1     6381.06     6028.75    277.94 o 
  -5   4   1     7620.07     7529.38    311.30 o 
  -4   4   1    23781.31    24715.18    723.37 o 
  -3   4   1    24018.35    24823.30    677.67 o 
  -2   4   1    14517.71    14695.65    403.23 o 
  -1   4   1    19935.80    19321.03    459.81 o 
   0   4   1    59708.10    57747.69   1722.27 o 
   1   4   1    24559.08    25432.97    663.85 o 
   2   4   1    28577.37    28457.35    703.85 o 
   3   4   1    28691.94    26411.03    780.93 o 
   4   4   1    11103.32    11822.02    398.18 o 
   5   4   1     6654.10     6498.28    313.73 o 
   6   4   1     8473.63     7864.12    359.77 o 
   7   4   1     4869.45     4862.02    313.22 o 
   8   4   1     3395.33     3507.12    342.20 o 
   9   4   1     3090.91     3225.25    389.24 o 
  10   4   1     1976.05     2151.64    383.01 o 
  11   4   1      813.33     1239.62    345.66 o 
 -11   5   1     1915.55     2213.05    544.65 o 
 -10   5   1     3272.95     3291.58    481.55 o 
  -9   5   1     3124.16     3291.04    415.40 o 
  -8   5   1     3950.64     4097.49    416.53 o 
  -7   5   1    12295.59    12520.36    549.48 o 
  -6   5   1     8942.78     8353.83    375.11 o 
  -5   5   1     9964.92    10802.29    428.06 o 
  -4   5   1    16941.31    17230.88    569.26 o 
  -3   5   1    32050.29    35342.68   1022.40 o 
  -2   5   1    16721.92    16377.88    680.53 o 
  -1   5   1    38608.53    34465.99   1113.72 o 
   0   5   1    54337.87    52472.88   2190.64 o 
   1   5   1    48959.11    52836.61   2116.18 o 
   2   5   1    27350.19    27906.04    746.22 o 
   3   5   1    42544.06    45782.91   1380.19 o 
   4   5   1    26630.27    28547.01    978.33 o 
   5   5   1    11181.43    11264.36    512.24 o 
   6   5   1     9360.64     8964.35    432.75 o 
   7   5   1    13913.96    13676.81    632.19 o 
   8   5   1     2974.67     2688.56    280.67 o 
   9   5   1      787.38      716.81    227.01 o 
  10   5   1     3269.48     2756.19    417.77 o 
  11   5   1     1328.98     1553.68    396.95 o 
 -11   6   1      397.52       -4.60    194.52 o 
 -10   6   1     1130.93     1472.70    330.79 o 
  -9   6   1      119.21      647.09    279.39 o 
  -8   6   1     1668.98     1882.51    291.60 o 
  -7   6   1     4887.22     4901.17    370.21 o 
  -6   6   1     1809.98     1771.60    182.38 o 
  -5   6   1     1231.81     1242.27    137.00 o 
  -4   6   1     3835.22     3624.30    204.20 o 
  -3   6   1     5983.13     5546.63    270.14 o 
  -2   6   1       61.23      126.70     47.10 o 
  -1   6   1      245.16      316.21     59.97 o 
   0   6   1       40.10        5.10     72.62 o 
   1   6   1     5773.17     5578.78    276.77 o 
   2   6   1      756.47      831.05     77.25 o 
   3   6   1       33.83      125.74     88.93 o 
   4   6   1     4125.48     3852.73    218.16 o 
   5   6   1      281.42      468.79    108.91 o 
   6   6   1      301.97      373.96    112.96 o 
   7   6   1     1573.01     1932.40    204.38 o 
   8   6   1      506.02      512.11    162.05 o 
   9   6   1      263.33      178.26    168.33 o 
  10   6   1      275.57      130.70    197.86 o 
 -10   7   1     1408.84     1449.38    355.25 o 
  -9   7   1     2153.28     2297.01    363.44 o 
  -8   7   1     1514.45     1262.36    191.06 o 
  -7   7   1     1704.36     1494.21    162.89 o 
  -6   7   1     5250.26     5109.31    331.72 o 
  -5   7   1      760.60     1176.62    146.41 o 
  -4   7   1     2896.57     2617.55    175.05 o 
  -3   7   1     1471.08     1511.07    116.56 o 
  -2   7   1     4428.54     4145.15    252.94 o 
  -1   7   1     1600.49     1833.75    181.57 o 
   0   7   1    12467.00    12412.31    651.80 o 
   1   7   1     4203.71     4590.10    248.38 o 
   2   7   1     9534.48     8672.96    425.20 o 
   3   7   1     5009.14     4915.13    234.02 o 
   4   7   1     7452.31     7164.42    493.42 o 
   5   7   1     5147.60     5014.83    311.48 o 
   6   7   1     5430.51     5080.16    324.78 o 
   7   7   1     2447.96     2753.88    264.40 o 
   8   7   1     2415.38     2589.66    263.35 o 
   9   7   1     1832.63     1905.91    341.78 o 
  10   7   1      355.90      216.55    232.18 o 
 -10   8   1     1321.16     1344.43    375.23 o 
  -9   8   1     1065.43     1446.86    320.45 o 
  -8   8   1     1904.03     1984.93    264.63 o 
  -7   8   1     5429.94     5198.61    441.17 o 
  -6   8   1     4331.23     4281.13    475.11 o 
  -5   8   1     2949.59     2626.73    238.70 o 
  -4   8   1    10453.12     9576.72    438.45 o 
  -3   8   1     7778.40     7181.33    467.72 o 
  -2   8   1     2498.42     2207.15    138.17 o 
  -1   8   1     3098.70     3202.37    394.59 o 
   0   8   1    19408.45    17696.75   1300.59 o 
   1   8   1     4839.62     5221.27    264.04 o 
   2   8   1    10482.66     9104.53    452.68 o 
   3   8   1    16295.88    13609.72    629.86 o 
   4   8   1     8460.57     8491.77    409.37 o 
   5   8   1     6395.78     6399.97    379.71 o 
   6   8   1     9288.18     8927.34    529.82 o 
   7   8   1     4842.64     4933.82    384.86 o 
   8   8   1     3462.16     3357.66    382.88 o 
   9   8   1     2846.28     2577.93    420.10 o 
  10   8   1     1620.14     1426.19    365.82 o 
 -10   9   1      229.09     -197.41    253.31 o 
  -9   9   1      199.67      159.71    208.68 o 
  -8   9   1      309.48      344.12    180.81 o 
  -7   9   1     2108.12     1896.31    244.45 o 
  -6   9   1     1027.77      938.44    159.70 o 
  -5   9   1     1083.70     1065.99    154.19 o 
  -4   9   1     2463.72     1930.22    178.40 o 
  -3   9   1     2630.27     3033.28    210.20 o 
  -2   9   1      497.71      666.32    165.25 o 
  -1   9   1     2859.47     2436.63    285.22 o 
   0   9   1     3735.03     2752.82    286.69 o 
   1   9   1      738.99     1008.22    195.76 o 
   2   9   1      277.15      344.54    111.12 o 
   3   9   1      827.54     1058.72    165.79 o 
   4   9   1      188.95      211.43    108.47 o 
   5   9   1       24.89       46.71    147.68 o 
   6   9   1       76.58      157.00    129.97 o 
   7   9   1      911.11     1092.48    227.99 o 
   8   9   1       18.83       25.77    152.00 o 
   9   9   1       49.31      325.39    212.19 o 
  -9  10   1     1451.71     1350.10    417.42 o 
  -8  10   1     1460.41     1524.84    302.81 o 
  -7  10   1     1560.36     1437.01    236.13 o 
  -6  10   1     2075.57     1793.08    223.82 o 
  -5  10   1     2928.27     2515.50    234.43 o 
  -4  10   1     2722.59     2917.03    334.32 o 
  -3  10   1     1612.51     1493.60    176.57 o 
  -2  10   1     4286.55     4352.50    596.14 o 
  -1  10   1     5539.62     5125.73    443.58 o 
   0  10   1     5465.94     5864.53    914.89 o 
   1  10   1     1416.15     1549.62    238.34 o 
   2  10   1     8685.23     9518.19    736.74 o 
   3  10   1     7771.85     8686.74    546.26 o 
   4  10   1     3579.98     3885.33    345.64 o 
   5  10   1     6584.34     6788.78    521.70 o 
   6  10   1     5580.01     5766.40    515.97 o 
   7  10   1     2201.15     2094.92    266.55 o 
   8  10   1     1464.97     1579.42    306.08 o 
   9  10   1     1163.87     1028.17    381.82 o 
  -9  11   1     2160.28     1789.49    579.77 o 
  -8  11   1     2015.63     2650.06    727.30 o 
  -7  11   1     2759.68     3186.02    396.09 o 
  -6  11   1     5984.43     5888.86    523.27 o 
  -5  11   1     2456.62     2485.11    278.57 o 
  -4  11   1     6291.22     5340.58    498.40 o 
  -3  11   1     6024.40     6005.16    533.61 o 
  -2  11   1     7461.86     8401.88    707.02 o 
  -1  11   1     3821.70     4551.56    490.16 o 
   0  11   1    10214.71    10327.06    923.21 o 
   1  11   1     5168.91     5469.00    783.79 o 
   2  11   1     7010.51     6327.60    567.32 o 
   3  11   1     6055.24     5936.40    648.00 o 
   4  11   1     7502.89     7271.30    538.81 o 
   5  11   1     3974.30     4299.52    420.04 o 
   6  11   1     4826.13     4760.53    477.67 o 
   7  11   1     3296.25     3341.44    366.65 o 
   8  11   1     2672.09     1865.41    405.79 o 
   9  11   1     2114.91     1788.33    552.88 o 
  -8  12   1       78.27      -63.14    283.11 o 
  -7  12   1      634.88      556.42    253.57 o 
  -6  12   1      538.16      695.56    239.72 o 
  -5  12   1      189.65      364.88    186.70 o 
  -4  12   1     2246.86     2376.05    363.96 o 
  -3  12   1     2678.65     2724.31    391.93 o 
  -2  12   1     1917.21     1856.02    349.80 o 
  -1  12   1     1959.64     1870.15    324.16 o 
   0  12   1     9040.20     7697.92    667.68 o 
   1  12   1     1771.03     3070.20    399.79 o 
   2  12   1     3196.11     2462.51    375.44 o 
   3  12   1     3574.22     3491.64    581.23 o 
   4  12   1     1548.61     1797.36    505.37 o 
   5  12   1      743.71     1144.90    277.24 o 
   6  12   1     1371.72     1532.55    384.93 o 
   7  12   1      374.53      322.02    219.53 o 
   8  12   1      444.86      699.03    679.42 o 
  -7  13   1      108.56      249.34    415.48 o 
  -6  13   1      572.91      933.95    302.62 o 
  -5  13   1      612.27      637.54    256.84 o 
  -4  13   1      263.21      648.87    261.95 o 
  -3  13   1      745.79      447.91    396.92 o 
  -2  13   1     1240.65     1499.12    313.10 o 
  -1  13   1      320.40       91.53    258.40 o 
   0  13   1      360.94      706.98    261.85 o 
   1  13   1     1398.84     1196.11    292.89 o 
   2  13   1      522.82     1171.96    267.44 o 
   3  13   1      589.47      494.05    227.76 o 
   4  13   1      812.04     1027.70    422.73 o 
   5  13   1      481.95      456.10    282.71 o 
   6  13   1      413.40      691.50    256.04 o 
   7  13   1      101.98      -19.20    197.27 o 
  -7  14   1      534.56      450.50    390.84 o 
  -6  14   1      381.83       40.44    240.77 o 
  -5  14   1      888.16     1318.14    356.69 o 
  -4  14   1     1554.34     1765.51    380.04 o 
  -3  14   1     1575.47     1530.07    358.51 o 
  -2  14   1     2731.43     2492.26    426.67 o 
  -1  14   1     4423.14     4313.58    543.90 o 
   0  14   1     3870.92     4333.68    555.51 o 
   1  14   1     1946.88     2354.26    404.60 o 
   2  14   1     3949.90     4947.98    619.60 o 
   3  14   1     2925.06     2894.07    464.11 o 
   4  14   1     1460.42     1394.81    435.95 o 
   5  14   1     1960.14     2129.84    504.78 o 
   6  14   1     1471.19     1759.37    421.05 o 
  -6  15   1      691.24      529.93    347.39 o 
  -5  15   1      134.35      133.42    227.59 o 
  -4  15   1      682.22      952.58    591.99 o 
  -3  15   1      469.69      529.93    270.14 o 
  -2  15   1      601.15      407.35    256.96 o 
  -1  15   1       68.93      144.51    201.67 o 
   0  15   1      598.21      854.77    293.92 o 
   1  15   1      108.75       17.57    183.78 o 
   2  15   1      252.10       50.89    222.47 o 
   3  15   1      275.72      228.82    238.82 o 
   4  15   1      588.88      676.74    288.81 o 
   5  15   1       92.63      283.91    270.38 o 
  -4  16   1      444.17      346.50    336.73 o 
  -3  16   1      568.60      771.10    336.15 o 
  -2  16   1      716.22      861.35    337.14 o 
  -1  16   1     1313.90     1999.60    464.48 o 
   0  16   1       90.03       14.36    317.17 o 
   1  16   1     1228.16     1252.65    440.99 o 
   2  16   1      349.51     1045.39    447.62 o 
   3  16   1      227.95     -317.78    317.78 o 
   4  16   1      121.38     -302.89    302.89 o 
  -2  17   1     1557.66     2378.84    644.18 o 
  -1  17   1     1053.00     1875.41    796.54 o 
   0  17   1     1191.83     2209.97    875.99 o 
   1  17   1     1885.51     1967.26    588.01 o 
   2  17   1      698.29     1963.51    828.04 o 
 -11   0   2      107.61     -183.41    403.73 o 
 -10   0   2      169.85      282.30    323.86 o 
  -9   0   2      461.09      303.37    322.98 o 
  -8   0   2      690.02      885.67    370.28 o 
  -7   0   2      215.46       42.59    156.91 o 
  -6   0   2      871.23      704.19    192.89 o 
  -5   0   2     2404.50     1948.09    245.37 o 
  -4   0   2      569.45      822.03    129.93 o 
  -3   0   2     2995.97     3193.95    216.75 o 
  -2   0   2     2133.59     2633.25    461.40 o 
  -1   0   2      177.51      208.58     23.27 o 
   1   0   2      418.48      429.07     33.14 o 
   2   0   2     2798.28     3059.73    145.86 o 
   3   0   2      488.13      525.37     69.35 o 
   4   0   2      728.29      838.92    100.23 o 
   5   0   2     3278.12     3598.08    248.78 o 
   6   0   2       25.68       94.59    125.73 o 
   7   0   2     2020.28     1970.96    247.08 o 
   8   0   2     1593.06     1210.93    192.71 o 
   9   0   2      128.75      230.75    236.86 o 
  10   0   2       18.58      100.86    277.70 o 
  11   0   2        8.01      212.99    311.94 o 
 -12   1   2      460.41      353.39    393.37 o 
 -11   1   2     2583.05     3397.39    577.83 o 
 -10   1   2     3563.01     4738.19    571.66 o 
  -9   1   2     3991.96     4481.74    480.89 o 
  -8   1   2     3601.05     3538.08    455.36 o 
  -7   1   2    15265.67    14777.30    830.88 o 
  -6   1   2    19346.70    20588.58    971.71 o 
  -5   1   2     6598.37     6602.68    354.35 o 
  -4   1   2    51990.20    49210.05   3018.79 o 
  -3   1   2    34511.26    33102.98   1156.80 o 
  -2   1   2     7141.88     6960.19    305.92 o 
  -1   1   2    39643.32    37685.46    686.63 o 
   0   1   2    31760.60    29060.64    469.44 o 
   1   1   2    21828.18    22577.88    346.72 o 
   2   1   2    13011.11    13693.15    399.28 o 
   3   1   2    46151.86    48763.75   1152.19 o 
   4   1   2    10771.90    10416.11    536.24 o 
   5   1   2     5518.28     5885.68    242.26 o 
   6   1   2    11663.37    10928.25    412.60 o 
   7   1   2     8031.17     7685.33    363.39 o 
   8   1   2     7776.80     8010.85    571.06 o 
   9   1   2     3201.68     3575.97    414.76 o 
  10   1   2     3344.57     3757.12    466.46 o 
  11   1   2     2223.50     2351.13    414.14 o 
 -11   2   2      114.21     -133.01    276.12 o 
 -10   2   2      395.28      174.47    196.81 o 
  -9   2   2      850.04      697.79    233.97 o 
  -8   2   2      733.74      399.20    177.73 o 
  -7   2   2      555.13      844.45    197.24 o 
  -6   2   2      958.07      823.03    135.94 o 
  -5   2   2      274.15      390.25    109.09 o 
  -4   2   2      103.68      134.22     91.63 o 
  -3   2   2      435.92      431.11     43.02 o 
  -2   2   2      100.76      177.70     47.89 o 
  -1   2   2      631.09      653.81     58.64 o 
   0   2   2       96.25      186.86     40.38 o 
   1   2   2       73.01      193.67     55.71 o 
   2   2   2       86.26      116.95     42.04 o 
   3   2   2     2563.20     2728.37    118.81 o 
   4   2   2     3152.93     3188.06    150.66 o 
   5   2   2     1022.51      924.44     92.73 o 
   6   2   2      965.92      880.02    111.55 o 
   7   2   2      567.24      680.38    113.87 o 
   8   2   2      336.80      344.23    140.14 o 
   9   2   2       28.23      240.52    167.14 o 
  10   2   2       56.55      428.85    230.22 o 
  11   2   2        5.52       54.03    182.14 o 
 -11   3   2     4707.49     5243.93    872.98 o 
 -10   3   2     7752.65     9131.14    894.51 o 
  -9   3   2     7299.93     8126.93    704.50 o 
  -8   3   2     9484.57    10324.79    744.31 o 
  -7   3   2    29888.52    31260.76   1667.25 o 
  -6   3   2    31778.06    28055.87   1986.98 o 
  -5   3   2    14612.92    12959.30    835.15 o 
  -4   3   2    66512.80    66765.40   1748.34 o 
  -3   3   2    61066.14    59361.73   1460.80 o 
  -2   3   2    19416.11    19797.92    555.84 o 
  -1   3   2    64151.40    67760.38   1660.38 o 
   0   3   2    55699.92    50312.62   1349.64 o 
   1   3   2    26621.93    26520.27    710.86 o 
   2   3   2    11002.29    11137.36    313.01 o 
   3   3   2    56100.19    61576.54   1851.93 o 
   4   3   2    21909.56    22264.19    699.49 o 
   5   3   2    10123.07    10348.50    399.45 o 
   6   3   2    20594.95    20731.10    793.09 o 
   7   3   2    14439.38    13197.34    577.66 o 
   8   3   2     9434.79     9183.63    597.71 o 
   9   3   2     4981.23     5374.86    736.60 o 
  10   3   2     5583.17     6771.71    777.71 o 
  11   3   2     3182.22     3191.25    505.08 o 
 -11   4   2        1.74        2.31    335.67 o 
 -10   4   2       48.48      428.77    283.11 o 
  -9   4   2      450.17      627.42    213.93 o 
  -8   4   2      925.51     1053.40    224.56 o 
  -7   4   2        7.72      153.17     97.23 o 
  -6   4   2     1833.15     1752.20    154.24 o 
  -5   4   2     6809.39     6211.68    346.14 o 
  -4   4   2     4112.96     4130.09    170.64 o 
  -3   4   2     5470.63     5118.17    179.14 o 
  -2   4   2    11427.10    11361.66    372.63 o 
  -1   4   2    17133.27    17492.54    438.43 o 
   0   4   2    17364.39    16005.20    913.02 o 
   1   4   2     4087.43     4250.81    167.54 o 
   2   4   2      381.61      349.57     62.60 o 
   3   4   2      142.38      259.96     83.63 o 
   4   4   2      269.37      284.01     78.93 o 
   5   4   2     3863.44     3682.09    216.93 o 
   6   4   2      521.63      657.05    122.07 o 
   7   4   2      278.27      207.29    116.93 o 
   8   4   2     2024.98     1818.54    182.95 o 
   9   4   2       78.53       97.06    148.58 o 
  10   4   2        1.96      366.71    258.25 o 
  11   4   2        1.23      -34.65    190.53 o 
 -11   5   2       63.70      169.65    235.82 o 
 -10   5   2      455.45      900.43    279.99 o 
  -9   5   2      395.38      652.77    242.68 o 
  -8   5   2     2387.91     2249.68    325.96 o 
  -7   5   2     1338.16     1249.17    125.12 o 
  -6   5   2     1612.05     1625.73    140.07 o 
  -5   5   2    10596.75     9473.23    353.96 o 
  -4   5   2     1872.28     1882.07    116.85 o 
  -3   5   2    10487.19    11176.66    360.03 o 
  -2   5   2    22044.71    21942.41    613.70 o 
  -1   5   2    11003.83    11266.32    340.90 o 
   0   5   2    15466.73    15270.58    516.75 o 
   1   5   2    11815.33    12415.73    380.37 o 
   2   5   2    11894.28    11743.99    503.74 o 
   3   5   2     3837.15     4151.10    186.91 o 
   4   5   2    11262.86    11367.58    475.28 o 
   5   5   2     8144.63     7926.29    396.36 o 
   6   5   2     4774.69     5105.85    321.96 o 
   7   5   2     4904.55     4831.03    387.93 o 
   8   5   2     1040.43     1234.99    179.52 o 
   9   5   2     2038.94     1537.42    342.36 o 
  10   5   2     1105.05     1506.15    358.43 o 
  11   5   2      356.51      101.95    253.84 o 
 -11   6   2       66.92     -157.80    241.23 o 
 -10   6   2       13.22      245.79    263.56 o 
  -9   6   2        4.51      -85.29    172.82 o 
  -8   6   2      142.73      472.91    203.87 o 
  -7   6   2      557.42      503.11    113.86 o 
  -6   6   2       10.01      202.82    127.60 o 
  -5   6   2      250.07      119.88     76.45 o 
  -4   6   2       71.02       75.75     62.60 o 
  -3   6   2      952.39      675.63     78.68 o 
  -2   6   2       15.43      165.10     67.84 o 
  -1   6   2       19.16       10.47     38.82 o 
   0   6   2      151.68      213.77     76.40 o 
   1   6   2      233.42      153.16    110.74 o 
   2   6   2      671.67      823.99    135.33 o 
   3   6   2      129.40      164.92     65.43 o 
   4   6   2       81.01      133.98     84.90 o 
   5   6   2      849.86     1090.42    144.65 o 
   6   6   2      136.70      224.95    120.63 o 
   7   6   2      139.99      152.74    122.20 o 
   8   6   2        5.78      243.42    118.98 o 
   9   6   2      144.88       25.45    152.39 o 
  10   6   2       40.39      337.78    258.81 o 
 -11   7   2     2058.19     1936.29    507.71 o 
 -10   7   2     3695.86     3712.76    540.94 o 
  -9   7   2     2809.46     2785.82    415.54 o 
  -8   7   2     3776.65     3868.04    459.93 o 
  -7   7   2    11282.51    11789.36    588.88 o 
  -6   7   2     9471.61    10055.66    503.97 o 
  -5   7   2     3405.18     2989.15    213.65 o 
  -4   7   2    17845.47    18276.12    985.99 o 
  -3   7   2    22863.26    21066.69    730.94 o 
  -2   7   2     9877.77     8748.11    326.62 o 
  -1   7   2    32214.54    35085.27   1276.28 o 
   0   7   2    36322.17    34732.82   1274.63 o 
   1   7   2    23825.00    23945.65    923.15 o 
   2   7   2    10675.67    10516.13    479.76 o 
   3   7   2    34926.45    37123.47   1392.14 o 
   4   7   2    18800.37    18000.52    727.86 o 
   5   7   2     7448.08     7389.13    406.63 o 
   6   7   2    12060.17    12659.59    998.00 o 
   7   7   2     7304.41     6791.80    424.00 o 
   8   7   2     3784.64     4139.40    341.16 o 
   9   7   2     2061.81     2104.66    358.20 o 
  10   7   2     2612.80     2659.06    488.97 o 
 -10   8   2      113.59      -29.94    299.02 o 
  -9   8   2       36.65       37.54    243.25 o 
  -8   8   2      290.53      548.01    231.04 o 
  -7   8   2      193.20      213.65    121.48 o 
  -6   8   2        0.48        0.08    102.38 o 
  -5   8   2      253.75      359.23    144.87 o 
  -4   8   2       24.32       51.39     77.80 o 
  -3   8   2       76.24       68.83    119.71 o 
  -2   8   2        1.21      -32.06     84.15 o 
  -1   8   2       16.00      155.41    140.02 o 
   0   8   2        9.39      -87.02     87.02 o 
   1   8   2      867.43      933.13    135.83 o 
   2   8   2      243.28      200.95     53.17 o 
   3   8   2        0.29      140.52     84.89 o 
   4   8   2        1.13        2.51     97.95 o 
   5   8   2     1118.24     1277.91    225.03 o 
   6   8   2       43.52       52.37    107.71 o 
   7   8   2       21.07      227.06    125.06 o 
   8   8   2      932.46     1052.76    194.95 o 
   9   8   2        2.87      287.84    254.78 o 
  10   8   2       19.94     -281.51    281.51 o 
 -10   9   2     2836.02     3199.22    626.16 o 
  -9   9   2     2000.50     2189.49    423.49 o 
  -8   9   2     4446.38     5209.31    592.44 o 
  -7   9   2     4619.63     4938.71    415.44 o 
  -6   9   2     4331.54     4456.40    337.80 o 
  -5   9   2    10079.68     8948.38    603.12 o 
  -4   9   2     7751.76     7996.39    438.66 o 
  -3   9   2    16474.93    16682.01    881.09 o 
  -2   9   2    19882.14    17936.02    990.50 o 
  -1   9   2    21328.62    20126.13   1274.77 o 
   0   9   2    31573.34    29795.16   1205.91 o 
   1   9   2    28041.83    24790.60   2324.37 o 
   2   9   2    27817.62    28466.19   1315.94 o 
   3   9   2    22989.65    23622.89   1175.32 o 
   4   9   2    21170.85    20311.02   1066.28 o 
   5   9   2    11830.48    10981.04    630.35 o 
   6   9   2     8705.68     8537.03    513.10 o 
   7   9   2     7858.90     6995.71    485.24 o 
   8   9   2     2067.46     1764.30    292.75 o 
   9   9   2     2579.63     2538.34    518.82 o 
  -9  10   2      293.47     1108.09    457.85 o 
  -8  10   2      129.76      376.93    255.49 o 
  -7  10   2        4.21       23.79    124.22 o 
  -6  10   2      306.21      372.87    147.22 o 
  -5  10   2       27.44      140.75    108.52 o 
  -4  10   2        8.63      -97.79     97.79 o 
  -3  10   2      349.42      252.95    204.90 o 
  -2  10   2       26.04       57.43    143.35 o 
  -1  10   2       21.83       40.21    117.22 o 
   0  10   2      123.73      374.86    176.38 o 
   1  10   2       37.07      336.22    336.48 o 
   2  10   2       26.27     -106.99    106.99 o 
   3  10   2      432.90      735.83    188.03 o 
   4  10   2      380.21      343.88    139.11 o 
   5  10   2       25.37      391.15    243.73 o 
   6  10   2      259.35      343.03    184.29 o 
   7  10   2       11.59      -49.64    148.16 o 
   8  10   2       80.11      121.30    165.88 o 
   9  10   2       20.24      -17.61    193.63 o 
  -9  11   2       59.82      218.60    320.58 o 
  -8  11   2       25.85      187.57    311.12 o 
  -7  11   2      109.68      414.80    198.57 o 
  -6  11   2        7.38      215.35    169.18 o 
  -5  11   2      284.78      260.75    202.10 o 
  -4  11   2        6.26      -21.70    127.60 o 
  -3  11   2       94.55      119.24    149.32 o 
  -2  11   2      873.03     1410.95    258.33 o 
  -1  11   2      116.63      390.08    175.84 o 
   0  11   2      350.58      667.00    218.44 o 
   1  11   2      993.27     1109.68    256.87 o 
   2  11   2     4190.17     4244.27    568.91 o 
   3  11   2      233.24      519.67    148.69 o 
   4  11   2      366.54      775.94    254.39 o 
   5  11   2     1069.12     1365.02    246.60 o 
   6  11   2       26.14      208.05    168.13 o 
   7  11   2       26.42       92.19    135.19 o 
   8  11   2       51.85      184.97    283.16 o 
  -8  12   2      142.84      323.36    388.44 o 
  -7  12   2       35.93      179.29    231.43 o 
  -6  12   2        6.82      434.47    213.05 o 
  -5  12   2      143.19      368.31    194.75 o 
  -4  12   2      301.61       92.81    162.37 o 
  -3  12   2       68.31      607.57    240.25 o 
  -2  12   2      171.35      172.75    170.75 o 
  -1  12   2      250.15      502.57    216.11 o 
   0  12   2       82.46       84.36    147.19 o 
   1  12   2       83.26      126.18    142.90 o 
   2  12   2       23.03       15.05    165.45 o 
   3  12   2      114.94      603.09    229.00 o 
   4  12   2        3.08      -93.63    175.20 o 
   5  12   2      206.82      286.04    218.77 o 
   6  12   2        0.41        6.94    167.19 o 
   7  12   2       32.60      519.77    417.40 o 
   8  12   2      306.15      247.11    323.21 o 
  -8  13   2     1688.74     1091.18    632.12 o 
  -7  13   2     2391.38     2378.53    573.15 o 
  -6  13   2     2725.43     2942.49    447.73 o 
  -5  13   2     5231.42     4647.42    587.33 o 
  -4  13   2     5164.16     5120.37    597.80 o 
  -3  13   2     7710.05     7973.19    748.04 o 
  -2  13   2     6400.66     6748.44    691.68 o 
  -1  13   2     6282.75     6291.58    752.49 o 
   0  13   2     8460.05     8031.25    911.06 o 
   1  13   2     6417.84     6448.51    836.47 o 
   2  13   2     6297.12     5729.77    604.84 o 
   3  13   2     6128.94     6723.24    661.69 o 
   4  13   2     5297.54     5324.66    731.08 o 
   5  13   2     3399.73     3508.59    493.70 o 
   6  13   2     3114.67     3355.85    505.13 o 
   7  13   2     3735.41     3698.22    590.68 o 
  -7  14   2        7.98      119.77    393.06 o 
  -6  14   2       29.52      -22.91    160.97 o 
  -5  14   2        1.89      192.71    218.64 o 
  -4  14   2       17.94      -18.59    187.48 o 
  -3  14   2        1.26      171.69    217.10 o 
  -2  14   2      166.85      522.57    251.21 o 
  -1  14   2       43.23       65.52    182.13 o 
   0  14   2        6.02      115.96    170.98 o 
   1  14   2      101.05      201.42    323.17 o 
   2  14   2       16.04      -26.89    169.27 o 
   3  14   2       22.66      129.63    205.35 o 
   4  14   2        6.10      210.50    218.62 o 
   5  14   2       67.63      245.81    216.79 o 
   6  14   2      110.53      616.27    298.62 o 
  -6  15   2     1993.96     1832.20    457.07 o 
  -5  15   2     2697.14     3155.67    545.26 o 
  -4  15   2     3173.46     2840.48    765.77 o 
  -3  15   2     2315.29     3100.35    752.24 o 
  -2  15   2     3986.30     5417.81    891.58 o 
  -1  15   2     2918.23     3112.78    497.87 o 
   0  15   2     2971.47     3738.13    661.86 o 
   1  15   2     2041.68     2198.39    421.38 o 
   2  15   2     3831.21     3838.33    582.34 o 
   3  15   2     1625.47     1651.62    388.42 o 
   4  15   2     1606.26     2276.05    499.22 o 
   5  15   2     2239.07     2581.62    533.81 o 
  -4  16   2       30.96      -27.52    246.62 o 
  -3  16   2        3.03      315.71    273.01 o 
  -2  16   2       12.92      284.29    360.92 o 
  -1  16   2       17.37      432.93    280.47 o 
   0  16   2       29.68      212.28    273.69 o 
   1  16   2       51.35     -171.97    305.30 o 
   2  16   2        0.43      397.19    413.07 o 
   3  16   2       10.31      201.81    382.14 o 
   4  16   2       27.26     -106.49    244.53 o 
  -2  17   2       38.40      238.78    661.22 o 
  -1  17   2       89.78      153.82    261.54 o 
   0  17   2      329.05      470.43    370.02 o 
   1  17   2      230.69     -129.25    237.88 o 
 -12   1   3      266.81      227.68    588.87 o 
 -11   1   3     1334.52     1796.89    391.15 o 
 -10   1   3     2707.56     3222.58    601.95 o 
  -9   1   3     1097.40     1433.61    291.50 o 
  -8   1   3     4642.71     4888.96    497.24 o 
  -7   1   3     9243.92     8994.10    619.73 o 
  -6   1   3     8762.10    10045.74    565.48 o 
  -5   1   3    11038.01    12375.22    837.75 o 
  -4   1   3    15209.24    14929.75    659.65 o 
  -3   1   3    15997.02    15814.08    441.14 o 
  -2   1   3     6069.81     5787.68    167.67 o 
  -1   1   3    10649.73    11187.99    407.10 o 
   0   1   3    27773.32    27996.33    729.01 o 
   1   1   3     9677.92     9571.47    358.59 o 
   2   1   3     5003.12     5118.78    144.45 o 
   3   1   3    17180.18    19122.20    944.03 o 
   4   1   3    12262.37    13449.13    431.77 o 
   5   1   3    10309.95    10813.71    415.40 o 
   6   1   3    11061.48    11315.35    496.95 o 
   7   1   3    11989.41    12150.50    616.46 o 
   8   1   3     4988.07     4394.69    363.00 o 
   9   1   3     6158.90     5787.14    570.58 o 
  10   1   3     2317.93     2883.75    400.30 o 
  11   1   3     1066.70     1082.39    324.47 o 
 -12   2   3     1835.22     2591.13    671.99 o 
 -11   2   3     2539.56     2857.25    511.36 o 
 -10   2   3     6798.02     7371.02    750.88 o 
  -9   2   3     2450.15     3091.18    396.49 o 
  -8   2   3    16598.47    16968.52   1101.14 o 
  -7   2   3    15858.88    16753.16    980.18 o 
  -6   2   3    12504.81    11420.36    944.19 o 
  -5   2   3     7143.61     5899.32    568.77 o 
  -4   2   3    36621.33    37010.19    964.33 o 
  -3   2   3    24358.57    23926.10    656.34 o 
  -2   2   3     1985.09     2032.51    122.95 o 
  -1   2   3    34430.14    34518.34    902.59 o 
   0   2   3    51005.13    49041.55   2096.35 o 
   1   2   3     8949.47     9427.57    421.03 o 
   2   2   3     1431.29     1504.93    110.12 o 
   3   2   3    30678.38    33238.39   1076.44 o 
   4   2   3    26352.98    29570.99    890.10 o 
   5   2   3     2627.03     2662.08    157.40 o 
   6   2   3    18887.06    18761.16    729.16 o 
   7   2   3    10344.35    10643.46    506.86 o 
   8   2   3     4482.31     4426.13    445.55 o 
   9   2   3     1629.11     1370.82    359.46 o 
  10   2   3     5365.88     5603.05    724.92 o 
  11   2   3     1967.37     2119.63    402.15 o 
 -11   3   3        9.87       97.96    361.60 o 
 -10   3   3      100.83      540.50    458.82 o 
  -9   3   3      331.25      379.52    221.77 o 
  -8   3   3      214.99      541.99    183.02 o 
  -7   3   3      223.50      277.10    149.17 o 
  -6   3   3      594.64      587.10     98.64 o 
  -5   3   3      880.66      696.05     75.50 o 
  -4   3   3     4205.84     4499.84    186.52 o 
  -3   3   3      668.21      621.83     56.56 o 
  -2   3   3     1673.25     1570.82     80.60 o 
  -1   3   3      493.67      529.42     61.92 o 
   0   3   3     8789.08     8943.15    369.96 o 
   1   3   3     6611.98     6782.43    219.29 o 
   2   3   3      426.99      511.99     58.39 o 
   3   3   3     2451.32     2774.68    166.82 o 
   4   3   3     1899.24     1981.87    159.29 o 
   5   3   3      362.73      539.71     93.20 o 
   6   3   3      112.73      181.64    123.12 o 
   7   3   3     1112.71     1013.80    145.95 o 
   8   3   3       24.38       53.76     87.53 o 
   9   3   3      127.73      230.18    162.44 o 
  10   3   3       17.64       74.34    231.52 o 
  11   3   3        9.18      152.61    335.94 o 
 -11   4   3     1368.77     1206.67    404.38 o 
 -10   4   3     2166.76     2734.35    429.25 o 
  -9   4   3     2984.16     2734.05    387.45 o 
  -8   4   3     3081.35     4054.36    446.39 o 
  -7   4   3     7141.15     7227.81    568.07 o 
  -6   4   3     7007.70     6234.15    310.37 o 
  -5   4   3     7964.81     7521.11    280.12 o 
  -4   4   3    15826.85    17015.17    517.12 o 
  -3   4   3    16893.09    17042.92    492.98 o 
  -2   4   3     8084.63     7394.54    409.68 o 
  -1   4   3     9889.32     9910.97    293.51 o 
   0   4   3    24659.85    24965.43    729.64 o 
   1   4   3    21346.94    22165.62    788.84 o 
   2   4   3    17400.88    17712.00    549.65 o 
   3   4   3    25375.93    28665.08    933.62 o 
   4   4   3    17610.15    19980.47    852.38 o 
   5   4   3     7758.55     7462.19    359.20 o 
   6   4   3     6180.75     6674.25    368.37 o 
   7   4   3     9343.42     9062.93    485.74 o 
   8   4   3     2659.64     2564.00    274.53 o 
   9   4   3     1981.50     2131.21    328.77 o 
  10   4   3     2039.71     2032.06    369.49 o 
 -11   5   3     1875.29     2220.10    483.74 o 
 -10   5   3     2963.36     3241.11    485.33 o 
  -9   5   3     1226.55     1042.99    289.36 o 
  -8   5   3     3621.70     4002.78    425.17 o 
  -7   5   3     5753.57     5418.50    393.41 o 
  -6   5   3     4051.45     3583.48    244.95 o 
  -5   5   3     4017.30     3933.56    202.24 o 
  -4   5   3    14024.93    12625.32    438.17 o 
  -3   5   3    17357.10    17021.79    594.37 o 
  -2   5   3    14968.54    14288.37    453.77 o 
  -1   5   3    28485.71    25815.60   1051.99 o 
   0   5   3    44328.97    41004.41   1505.38 o 
   1   5   3    26943.82    26141.08   1810.17 o 
   2   5   3    26786.83    26252.79    826.41 o 
   3   5   3    38805.98    40698.34   1329.83 o 
   4   5   3    23209.37    25851.64    985.68 o 
   5   5   3    15404.29    15911.40    885.39 o 
   6   5   3    10784.28    10967.04    555.80 o 
   7   5   3     7731.52     8315.78    816.01 o 
   8   5   3     4001.02     3595.05    287.41 o 
   9   5   3     4298.47     4235.58    450.73 o 
  10   5   3     1893.47     1861.64    368.17 o 
 -11   6   3      102.34      150.35    258.95 o 
 -10   6   3      572.44      890.43    290.57 o 
  -9   6   3       89.99      554.15    237.93 o 
  -8   6   3     1820.80     1909.06    308.03 o 
  -7   6   3      598.53      628.09    116.05 o 
  -6   6   3      262.83      370.43    110.26 o 
  -5   6   3       97.20      261.26     88.61 o 
  -4   6   3     5439.91     5231.32    283.49 o 
  -3   6   3     1645.75     1661.85    126.16 o 
  -2   6   3      344.32      399.60     81.35 o 
  -1   6   3     2165.12     1855.88    166.55 o 
   0   6   3     2334.64     2248.36    194.39 o 
   1   6   3       94.38       56.04     59.72 o 
   2   6   3     1498.74     1621.53    122.64 o 
   3   6   3      777.19      868.96    131.80 o 
   4   6   3      360.22      374.16    104.64 o 
   5   6   3     1666.73     1593.20    188.69 o 
   6   6   3      819.13     1064.84    169.71 o 
   7   6   3      310.84      134.01    112.79 o 
   8   6   3      177.72      190.31    127.70 o 
   9   6   3       12.31      392.84    210.31 o 
  10   6   3      932.70      720.22    285.41 o 
 -11   7   3      666.55      639.48    358.15 o 
 -10   7   3      390.74      301.29    238.82 o 
  -9   7   3     1144.35     1145.77    283.08 o 
  -8   7   3     1522.58     1439.95    297.50 o 
  -7   7   3     2090.59     1794.71    186.48 o 
  -6   7   3     1831.42     1650.68    181.67 o 
  -5   7   3     2644.38     2499.50    201.89 o 
  -4   7   3    10271.12    10180.12    457.59 o 
  -3   7   3     3927.71     3565.88    342.10 o 
  -2   7   3     6847.06     6409.66    288.61 o 
  -1   7   3    14651.82    14832.67    616.01 o 
   0   7   3     4583.17     4657.81    276.90 o 
   1   7   3     3675.30     3130.05    238.24 o 
   2   7   3     9797.82     9598.80    568.76 o 
   3   7   3     5078.74     5039.85    399.85 o 
   4   7   3     1472.38     1518.53    168.40 o 
   5   7   3     1820.84     1947.22    203.12 o 
   6   7   3     2064.88     2595.67    260.25 o 
   7   7   3       98.08      142.30    126.61 o 
   8   7   3      711.55      646.31    231.97 o 
   9   7   3      194.57      621.55    237.87 o 
  10   7   3      382.00      639.63    290.75 o 
 -10   8   3     1773.21     1733.44    396.39 o 
  -9   8   3     2647.48     2780.90    431.20 o 
  -8   8   3     2477.23     3058.22    408.64 o 
  -7   8   3     7178.40     6204.06    527.66 o 
  -6   8   3     7525.78     7378.93    448.75 o 
  -5   8   3    10138.75     9243.63    488.44 o 
  -4   8   3    20475.20    21913.51    945.71 o 
  -3   8   3    24410.07    21719.36    835.42 o 
  -2   8   3    17311.19    15583.58    841.38 o 
  -1   8   3    19430.74    20771.46    890.88 o 
   0   8   3    30400.57    32513.60   1347.74 o 
   1   8   3    20419.69    21208.50   1041.49 o 
   2   8   3    12108.50    11727.43    749.64 o 
   3   8   3    16111.53    16883.45    872.21 o 
   4   8   3    10061.15     9651.08    487.06 o 
   5   8   3     3716.42     3048.87    265.12 o 
   6   8   3     2731.88     3264.90    322.89 o 
   7   8   3     6976.62     6899.53    466.98 o 
   8   8   3     1428.96     1718.72    380.45 o 
   9   8   3     1556.18     1731.95    371.47 o 
 -10   9   3      133.15      308.70    273.89 o 
  -9   9   3        8.12      103.09    208.26 o 
  -8   9   3       74.09      353.91    299.19 o 
  -7   9   3      197.21      257.76    135.51 o 
  -6   9   3       84.17      -49.05    105.84 o 
  -5   9   3       81.45      190.47    108.20 o 
  -4   9   3      696.85      610.57    133.37 o 
  -3   9   3      529.96      301.98    139.03 o 
  -2   9   3       40.68      168.70     77.18 o 
  -1   9   3       85.19       24.70    127.05 o 
   0   9   3      368.27      833.66    239.21 o 
   1   9   3       59.32      168.71    111.13 o 
   2   9   3       44.49      -33.49    129.30 o 
   3   9   3      739.33      895.66    143.85 o 
   4   9   3      440.54      620.05    126.57 o 
   5   9   3      440.23      480.58    150.63 o 
   6   9   3      203.57      258.31    158.21 o 
   7   9   3      209.84      476.44    155.74 o 
   8   9   3      312.07      146.84    138.92 o 
   9   9   3      290.92      822.04    341.03 o 
  -9  10   3      701.14      624.42    524.55 o 
  -8  10   3       49.68      367.55    246.45 o 
  -7  10   3      871.85      937.66    206.83 o 
  -6  10   3     1681.11     1489.26    209.02 o 
  -5  10   3     2483.71     2335.30    234.78 o 
  -4  10   3     1556.90     1456.86    186.45 o 
  -3  10   3     6206.56     5062.76    340.38 o 
  -2  10   3     9866.29     8668.02    631.27 o 
  -1  10   3     6779.62     6318.72    525.29 o 
   0  10   3     7333.64     7151.08    454.15 o 
   1  10   3     6686.69     7264.74    502.15 o 
   2  10   3     5543.97     5149.81    402.09 o 
   3  10   3     2269.62     2418.64    262.44 o 
   4  10   3     1833.05     2095.82    254.89 o 
   5  10   3     3408.75     3804.71    362.13 o 
   6  10   3      736.49      913.16    206.87 o 
   7  10   3      908.54     1257.58    276.61 o 
   8  10   3      572.07      590.39    262.97 o 
   9  10   3      830.51      776.75    478.71 o 
  -9  11   3     1461.03     2078.84    654.96 o 
  -8  11   3     2457.29     2619.61    934.34 o 
  -7  11   3     4330.60     3897.22    428.57 o 
  -6  11   3     4374.54     4185.15    405.10 o 
  -5  11   3     5627.06     4844.45    455.43 o 
  -4  11   3    12563.38    12136.76    890.41 o 
  -3  11   3     6634.97     6593.72    558.29 o 
  -2  11   3     8008.98     8146.80   1134.49 o 
  -1  11   3    13782.61    13391.06   1233.56 o 
   0  11   3     8365.66     8282.72    685.10 o 
   1  11   3     6222.73     6118.87   1124.50 o 
   2  11   3     8995.42     8995.45    759.67 o 
   3  11   3     6178.91     5971.13    683.28 o 
   4  11   3     3032.00     3167.37    342.34 o 
   5  11   3     3379.64     2954.62    480.96 o 
   6  11   3     4328.99     4186.16    449.73 o 
   7  11   3     1204.96     1362.92    301.12 o 
   8  11   3     2154.50     2055.21    534.72 o 
  -8  12   3      182.96      -93.73    329.78 o 
  -7  12   3      895.82      722.45    352.14 o 
  -6  12   3      401.46      862.19    260.88 o 
  -5  12   3      408.20      211.46    173.89 o 
  -4  12   3      828.87     1099.92    365.46 o 
  -3  12   3      755.37     1120.08    261.74 o 
  -2  12   3      299.87      626.14    252.48 o 
  -1  12   3      563.98     1159.49    230.18 o 
   0  12   3     1983.45     2025.08    318.45 o 
   1  12   3     1443.64     1464.02    300.66 o 
   2  12   3      879.07      894.56    319.76 o 
   3  12   3     2494.62     2283.34    380.12 o 
   4  12   3     1915.40     2210.35    399.00 o 
   5  12   3      925.92      973.08    298.33 o 
   6  12   3      361.19      998.01    346.64 o 
   7  12   3     1744.98     1775.13    413.88 o 
  -8  13   3      253.88      210.83    517.35 o 
  -7  13   3      295.06      135.31    249.48 o 
  -6  13   3      199.50      -69.34    186.20 o 
  -5  13   3      899.37      862.10    276.33 o 
  -4  13   3      194.11      392.87    216.12 o 
  -3  13   3      287.19      674.26    319.50 o 
  -2  13   3      563.93     1013.40    255.14 o 
  -1  13   3      749.76      678.73    301.85 o 
   0  13   3      353.19      353.89    178.71 o 
   1  13   3      598.81      459.07    367.95 o 
   2  13   3      389.86      842.39    311.51 o 
   3  13   3      219.88      368.10    221.91 o 
   4  13   3      121.30      108.79    200.23 o 
   5  13   3       58.59      482.73    273.61 o 
   6  13   3      178.82      413.68    273.07 o 
   7  13   3      140.57      179.66    232.99 o 
  -7  14   3     1915.45     2044.70    760.08 o 
  -6  14   3     2185.49     2196.37    418.45 o 
  -5  14   3     2099.99     2658.50    670.21 o 
  -4  14   3     1786.92     1818.68    390.59 o 
  -3  14   3     3849.17     4189.28    545.26 o 
  -2  14   3     3608.10     4164.73    555.31 o 
  -1  14   3     3479.01     3317.02    480.00 o 
   0  14   3     4793.01     4526.66    577.24 o 
   1  14   3     3884.39     4106.82    557.09 o 
   2  14   3     3919.21     4737.12    591.72 o 
   3  14   3     3822.47     3712.51    534.03 o 
   4  14   3     3242.98     3718.55    576.23 o 
   5  14   3     3151.55     3351.13    576.47 o 
   6  14   3     1988.74     2289.90    572.24 o 
  -6  15   3      239.32      241.27    362.57 o 
  -5  15   3      247.30      407.41    270.62 o 
  -4  15   3      955.29      901.64    388.35 o 
  -3  15   3      179.80      167.58    258.62 o 
  -2  15   3      244.04      108.55    198.04 o 
  -1  15   3      709.96     1169.74    415.57 o 
   0  15   3      297.53      738.46    376.61 o 
   1  15   3      161.39       -5.62    164.01 o 
   2  15   3      285.44      583.42    263.33 o 
   3  15   3      157.27      239.22    231.16 o 
   4  15   3       51.44        6.76    289.53 o 
   5  15   3       83.95       85.90    220.66 o 
  -4  16   3       59.33      526.82    374.23 o 
  -3  16   3       47.73      103.89    224.90 o 
  -2  16   3       47.84      421.83    342.27 o 
  -1  16   3       41.11       89.36    249.19 o 
   0  16   3       24.29      517.92    281.44 o 
   1  16   3       88.99      481.22    273.96 o 
   2  16   3      308.35      508.69    286.89 o 
   3  16   3      134.39      499.35    531.02 o 
  -2  17   3     1164.75     1613.28    558.83 o 
  -1  17   3     1411.03     1769.04    501.31 o 
   0  17   3     1006.29     1559.80    418.43 o 
   1  17   3     1158.62      978.04    507.92 o 
 -12   0   4     1216.77     1695.66    863.98 o 
 -11   0   4     6671.56     9421.04   1732.57 o 
 -10   0   4     8347.95    10737.88   2093.61 o 
  -9   0   4     4553.29     5941.47   1542.24 o 
  -8   0   4    10840.71    12820.00   1573.96 o 
  -7   0   4    32012.24    34071.42   3826.18 o 
  -6   0   4    10479.28    11567.83    973.64 o 
  -5   0   4     5431.23     6155.03    605.01 o 
  -4   0   4    56818.15    58005.36   3304.22 o 
  -3   0   4    62637.14    60072.90   1760.20 o 
  -2   0   4    14724.95    14265.28    454.09 o 
  -1   0   4    49152.20    49479.19   1461.40 o 
   0   0   4   141672.27   139329.98   3805.47 o 
   1   0   4    41630.81    45697.68   2096.74 o 
   2   0   4    79687.16    89005.65   2835.55 o 
   3   0   4   114126.38   120609.45   4553.63 o 
   4   0   4    90458.91    95233.96   3953.85 o 
   5   0   4    47245.32    49212.94   2264.80 o 
   6   0   4    33334.56    33056.16   1700.36 o 
   7   0   4    40677.89    40314.00   4473.30 o 
   8   0   4     9024.04     9306.19   1008.49 o 
   9   0   4     9700.07     8763.76   1842.73 o 
  10   0   4     7226.31     6706.29   1681.81 o 
  11   0   4     4148.33     2521.57   1031.24 o 
 -12   1   4        3.94     -222.63    461.40 o 
 -11   1   4       29.64      -34.25    204.79 o 
 -10   1   4        3.64      251.57    264.52 o 
  -9   1   4       39.47       36.72    160.90 o 
  -8   1   4      361.06      400.15    182.37 o 
  -7   1   4       52.48      260.73    147.46 o 
  -6   1   4      346.29      445.43    137.83 o 
  -5   1   4      321.93      235.80    106.13 o 
  -4   1   4     1985.80     1944.16    114.70 o 
  -3   1   4      359.88      338.46     71.00 o 
  -2   1   4     6445.27     6868.76    270.97 o 
  -1   1   4    13823.85    15142.62    347.70 o 
   0   1   4     1175.30     1285.49     96.39 o 
   1   1   4     4838.75     4866.73    180.24 o 
   2   1   4     6130.66     6536.69    191.39 o 
   3   1   4      685.49      745.78     66.33 o 
   4   1   4     1379.03     1380.51    104.82 o 
   5   1   4     1952.62     2041.16    154.46 o 
   6   1   4      687.99      662.90    107.53 o 
   7   1   4      581.32      622.55    126.95 o 
   8   1   4      707.32      649.96    131.46 o 
   9   1   4       18.84     -150.96    160.35 o 
  10   1   4       87.13      229.83    195.50 o 
  11   1   4       15.72      220.38    384.20 o 
 -12   2   4      612.34      248.00    453.33 o 
 -11   2   4     1406.08     1590.50    386.86 o 
 -10   2   4     2115.04     2452.93    440.66 o 
  -9   2   4     1835.64     2205.37    349.10 o 
  -8   2   4     3514.89     3731.73    406.85 o 
  -7   2   4     5768.03     6092.39    491.81 o 
  -6   2   4     4190.62     4264.06    343.55 o 
  -5   2   4     3968.76     3545.64    162.60 o 
  -4   2   4     5424.22     5334.49    172.44 o 
  -3   2   4     3987.51     4061.31    151.01 o 
  -2   2   4     1321.92     1209.35     72.43 o 
  -1   2   4     5887.33     5719.50    173.86 o 
   0   2   4    13196.43    15214.73    591.97 o 
   1   2   4     8897.53     9926.48    351.82 o 
   2   2   4    10960.36    13059.22    351.58 o 
   3   2   4    12977.10    13989.88    417.71 o 
   4   2   4     8306.95     9353.88    350.87 o 
   5   2   4     5123.44     5174.33    259.68 o 
   6   2   4     6010.25     6038.18    346.34 o 
   7   2   4     3171.21     3129.25    243.57 o 
   8   2   4     1416.82     1348.57    191.26 o 
   9   2   4      845.77      826.96    219.78 o 
  10   2   4      503.66      626.48    299.36 o 
 -11   3   4      298.33      578.72    422.70 o 
 -10   3   4      426.96      743.42    353.63 o 
  -9   3   4     1081.14     1623.34    294.40 o 
  -8   3   4      133.54      316.43    162.82 o 
  -7   3   4     1168.41     1516.92    239.86 o 
  -6   3   4     1353.93     1211.53    177.59 o 
  -5   3   4      604.29      539.71     62.33 o 
  -4   3   4      237.65      312.38     89.22 o 
  -3   3   4     4540.77     4777.64    173.05 o 
  -2   3   4      942.54      924.25     77.18 o 
  -1   3   4      404.14      391.56     62.15 o 
   0   3   4    10049.92    11084.18    389.39 o 
   1   3   4     1355.10     1394.41     98.18 o 
   2   3   4       14.15      -47.40     47.40 o 
   3   3   4     7333.33     8401.48    341.17 o 
   4   3   4     1322.79     1086.73    103.20 o 
   5   3   4       44.63       33.19     72.06 o 
   6   3   4      292.40      412.31    176.77 o 
   7   3   4     3027.41     3129.76    252.99 o 
   8   3   4        1.17      174.69    139.19 o 
   9   3   4       21.26     -168.37    180.81 o 
  10   3   4      662.06      526.14    247.46 o 
 -11   4   4     2162.27     2858.36    552.16 o 
 -10   4   4     2233.38     2586.68    422.55 o 
  -9   4   4      604.41     1185.62    289.43 o 
  -8   4   4     2341.21     2358.57    318.92 o 
  -7   4   4    12186.15    11848.14    792.26 o 
  -6   4   4     3720.86     3354.30    230.34 o 
  -5   4   4     2463.50     2368.82    142.28 o 
  -4   4   4    31589.65    32517.77    985.71 o 
  -3   4   4    36219.91    37720.62   1360.07 o 
  -2   4   4     9131.24     8625.88    437.37 o 
  -1   4   4    22739.52    22337.32    804.15 o 
   0   4   4    59522.96    60720.55   1861.58 o 
   1   4   4     9561.56     9847.52    347.97 o 
   2   4   4    16000.03    17316.99    567.59 o 
   3   4   4    22065.41    24373.58    831.85 o 
   4   4   4    16535.67    17618.40    669.09 o 
   5   4   4     6538.82     7272.38    380.25 o 
   6   4   4     4647.45     4831.36    312.73 o 
   7   4   4    11349.75    11260.20    687.22 o 
   8   4   4     1335.51     1319.49    186.03 o 
   9   4   4     2549.34     2554.52    518.13 o 
  10   4   4     2093.29     1923.64    355.48 o 
 -11   5   4      251.38      379.29    325.85 o 
 -10   5   4       30.19      325.20    233.53 o 
  -9   5   4      350.40      436.73    217.14 o 
  -8   5   4      234.00      293.81    262.23 o 
  -7   5   4      560.44      363.99    202.38 o 
  -6   5   4      130.97      131.45     79.68 o 
  -5   5   4     1308.86     1498.02    132.95 o 
  -4   5   4      152.05      314.76     84.26 o 
  -3   5   4      100.27       27.14     64.08 o 
  -2   5   4      477.73      578.99     87.01 o 
  -1   5   4     1574.00     1150.23    191.35 o 
   0   5   4      238.87      395.48     76.86 o 
   1   5   4     1029.24      869.08    100.50 o 
   2   5   4      618.72      619.96     87.18 o 
   3   5   4     1681.43     1701.00    139.72 o 
   4   5   4      160.42      172.18    125.88 o 
   5   5   4       40.35     -110.04    110.04 o 
   6   5   4      167.98      398.83    117.41 o 
   7   5   4     1689.94     1657.28    206.26 o 
   8   5   4        0.37      109.17    104.81 o 
   9   5   4      588.41     1076.15    267.71 o 
  10   5   4      285.47      133.55    209.26 o 
 -11   6   4     2793.79     3223.44    567.02 o 
 -10   6   4     4214.15     3976.78    571.25 o 
  -9   6   4     3085.96     2950.73    411.80 o 
  -8   6   4     8396.23     8693.58    693.33 o 
  -7   6   4    17773.98    18958.66    980.28 o 
  -6   6   4    16475.77    15481.46    732.20 o 
  -5   6   4    22666.38    21215.77   1005.32 o 
  -4   6   4    40339.95    38241.24   1597.29 o 
  -3   6   4    43424.27    49478.56   1763.10 o 
  -2   6   4    29150.44    28589.36    986.88 o 
  -1   6   4    49843.68    48279.20   2078.42 o 
   0   6   4    63193.73    65718.66   2142.43 o 
   1   6   4    32483.01    31927.02   1188.06 o 
   2   6   4    29217.03    32723.26   1194.03 o 
   3   6   4    30450.13    33557.45   1260.65 o 
   4   6   4    17467.71    19796.19    848.13 o 
   5   6   4    10230.07    11383.67    654.17 o 
   6   6   4    16358.57    16395.60   1118.14 o 
   7   6   4    10296.81    12190.53    744.59 o 
   8   6   4     6693.82     6979.27    582.66 o 
   9   6   4     5488.11     5768.08    590.58 o 
  10   6   4     4157.92     3638.30    619.46 o 
 -11   7   4        4.43      442.53    338.03 o 
 -10   7   4       10.02      258.62    224.20 o 
  -9   7   4      206.66      514.44    229.53 o 
  -8   7   4       17.19      -18.80    164.00 o 
  -7   7   4      268.16      383.00    111.36 o 
  -6   7   4      275.31      387.15    117.70 o 
  -5   7   4        7.33      217.28    109.73 o 
  -4   7   4      230.85      394.29    109.07 o 
  -3   7   4        5.53      135.10    103.57 o 
  -2   7   4     1030.28      989.18    114.61 o 
  -1   7   4     1289.78     1604.93    166.25 o 
   0   7   4      112.13       68.83     66.28 o 
   1   7   4     3160.89     3085.47    255.38 o 
   2   7   4     3776.45     4044.81    247.40 o 
   3   7   4       40.25      428.53    135.24 o 
   4   7   4      208.13      425.82    114.17 o 
   5   7   4      343.70      490.13    127.80 o 
   6   7   4        0.40      182.83    206.29 o 
   7   7   4      532.30      977.96    196.68 o 
   8   7   4       50.47       17.24    106.64 o 
   9   7   4       86.16      394.32    242.18 o 
  10   7   4      111.86      132.06    274.09 o 
 -10   8   4      134.76      -18.38    192.49 o 
  -9   8   4      903.64      792.54    450.03 o 
  -8   8   4     1016.60     1469.09    320.26 o 
  -7   8   4      155.45      303.12    136.95 o 
  -6   8   4     2234.29     1965.76    213.45 o 
  -5   8   4     4653.67     4747.74    314.11 o 
  -4   8   4     1108.23     1047.77    133.31 o 
  -3   8   4     1407.08     1053.60    138.91 o 
  -2   8   4     6674.33     6099.32    418.95 o 
  -1   8   4     3375.36     2793.76    214.26 o 
   0   8   4       59.42      -41.64     90.36 o 
   1   8   4     1560.18     1881.80    218.35 o 
   2   8   4      176.16      141.22     97.31 o 
   3   8   4       25.79      106.33    147.97 o 
   4   8   4      106.20      335.11    108.86 o 
   5   8   4       27.20      -28.73    101.56 o 
   6   8   4      132.45      -41.01    141.07 o 
   7   8   4      487.30      710.24    173.48 o 
   8   8   4      227.97      363.85    162.51 o 
   9   8   4       28.88      307.63    266.02 o 
 -10   9   4      170.11      108.64    241.25 o 
  -9   9   4       99.73       21.80    186.54 o 
  -8   9   4      163.89      124.25    221.10 o 
  -7   9   4      367.94      542.79    156.27 o 
  -6   9   4     1549.00     1450.31    248.44 o 
  -5   9   4      425.17      337.25    121.96 o 
  -4   9   4     1500.31     1368.73    176.56 o 
  -3   9   4     1660.33     1614.75    161.25 o 
  -2   9   4     1612.06     1720.63    212.48 o 
  -1   9   4      672.34      906.49    206.52 o 
   0   9   4      556.34      691.14    150.04 o 
   1   9   4      756.57     1072.50    178.75 o 
   2   9   4      499.40      914.41    231.25 o 
   3   9   4        4.90      -85.28     85.28 o 
   4   9   4     1357.69     1205.96    179.77 o 
   5   9   4      175.92      324.09    127.88 o 
   6   9   4      295.00      414.34    150.59 o 
   7   9   4       19.45       80.79    149.86 o 
   8   9   4      599.36      530.17    180.49 o 
   9   9   4       13.16      116.82    290.77 o 
  -9  10   4     1256.15     1260.35    474.54 o 
  -8  10   4     3681.27     3471.21    788.27 o 
  -7  10   4     7018.14     6764.63    518.29 o 
  -6  10   4     4944.12     4383.95    372.06 o 
  -5  10   4     5786.72     4999.30    372.54 o 
  -4  10   4    10693.67     9728.43    600.50 o 
  -3  10   4    10859.35     9835.85    655.54 o 
  -2  10   4     5807.49     5641.29    430.34 o 
  -1  10   4    11626.46    11077.27    637.58 o 
   0  10   4    16299.71    17182.76   1263.17 o 
   1  10   4     7322.13     7648.01    544.28 o 
   2  10   4     7910.50     8345.83    710.00 o 
   3  10   4    10304.45    11029.91    736.85 o 
   4  10   4     6304.20     7552.10    594.35 o 
   5  10   4     3247.16     3187.82    358.85 o 
   6  10   4     6330.82     6538.67    570.24 o 
   7  10   4     3110.73     3716.29    417.76 o 
   8  10   4     2157.55     1775.91    387.49 o 
  -9  11   4       50.39      195.18    471.21 o 
  -8  11   4        6.94      -46.14    334.52 o 
  -7  11   4        0.58      126.05    153.33 o 
  -6  11   4        3.03      -52.28    146.89 o 
  -5  11   4       22.06      125.98    191.14 o 
  -4  11   4       14.81      109.64    140.06 o 
  -3  11   4       34.02      297.57    162.97 o 
  -2  11   4       30.65      276.19    164.94 o 
  -1  11   4      467.13      590.48    194.29 o 
   0  11   4      742.61      896.18    289.06 o 
   1  11   4        7.55        2.53    109.38 o 
   2  11   4       78.01      235.56    175.33 o 
   3  11   4      262.19      714.64    197.54 o 
   4  11   4        7.73     -100.86    185.81 o 
   5  11   4        7.90      121.95    181.59 o 
   6  11   4        3.83      270.77    191.48 o 
   7  11   4        1.89      -47.31    192.57 o 
   8  11   4       35.92     -240.65    365.82 o 
  -8  12   4     2882.93     2761.19    759.52 o 
  -7  12   4     2811.98     3268.90    606.72 o 
  -6  12   4     4601.99     5072.60    553.42 o 
  -5  12   4     6287.92     6333.98    637.16 o 
  -4  12   4     6676.85     6514.22   1012.95 o 
  -3  12   4     7009.59     6222.27    784.36 o 
  -2  12   4     9679.03     9452.94   1543.74 o 
  -1  12   4     9320.28     9953.40    876.93 o 
   0  12   4     4992.52     5170.28    550.43 o 
   1  12   4     7278.10     7849.12    726.84 o 
   2  12   4     5416.66     6189.22    656.15 o 
   3  12   4     6010.17     6351.43    667.52 o 
   4  12   4     4078.44     4169.45    480.60 o 
   5  12   4     3570.97     4066.24    471.19 o 
   6  12   4     3769.04     5006.49    673.38 o 
   7  12   4     1497.50     1634.36    420.09 o 
  -7  13   4        8.14     -222.15    254.54 o 
  -6  13   4       59.33     -126.79    188.93 o 
  -5  13   4        5.06      119.26    175.08 o 
  -4  13   4      169.92      215.17    359.58 o 
  -3  13   4      251.05       87.39    165.07 o 
  -2  13   4      505.08      609.40    232.58 o 
  -1  13   4      246.40      305.51    175.69 o 
   0  13   4      642.66      763.41    335.32 o 
   1  13   4      704.63      736.70    246.00 o 
   2  13   4      493.91      158.04    195.08 o 
   3  13   4       42.78      375.56    246.13 o 
   4  13   4      296.76      639.37    286.14 o 
   5  13   4       52.76      185.00    251.48 o 
   6  13   4       13.88      245.28    255.08 o 
  -7  14   4       91.69      121.79    405.64 o 
  -6  14   4        0.42     -240.32    240.32 o 
  -5  14   4        5.07      137.08    197.55 o 
  -4  14   4       56.22      -10.86    171.49 o 
  -3  14   4       47.50      188.41    216.09 o 
  -2  14   4       50.49      -65.02    194.57 o 
  -1  14   4        8.50      -32.44    150.67 o 
   0  14   4      104.00      220.47    185.74 o 
   1  14   4       66.80      132.62    184.13 o 
   2  14   4       10.26      150.44    217.91 o 
   3  14   4       30.35      189.57    208.34 o 
   4  14   4        1.01      143.42    244.77 o 
   5  14   4       84.36      410.25    289.05 o 
   6  14   4       42.71       62.49    308.68 o 
  -5  15   4        0.48     -178.13    230.84 o 
  -4  15   4        0.81      164.27    366.82 o 
  -3  15   4       33.28      277.13    272.72 o 
  -2  15   4       86.93      335.56    245.78 o 
  -1  15   4       21.64       -7.68    177.02 o 
   0  15   4      103.40      410.46    220.24 o 
   1  15   4      456.57      523.35    287.63 o 
   2  15   4       41.65      -28.54    168.61 o 
   3  15   4       74.16      -11.58    253.24 o 
   4  15   4       77.33      210.62    273.83 o 
  -4  16   4     2398.01     1789.36    460.37 o 
  -3  16   4     2265.06     2709.46    547.97 o 
  -2  16   4     2590.06     2402.74    537.44 o 
  -1  16   4     2895.31     3677.03    585.28 o 
   0  16   4     1971.99     2090.84    541.47 o 
   1  16   4     2727.50     2924.06    544.44 o 
   2  16   4     2029.03     2039.95    441.71 o 
   3  16   4     2427.10     3089.45    548.96 o 
 -12   1   5      934.61     1325.40    473.88 o 
 -11   1   5     1968.40     2152.63    472.23 o 
 -10   1   5     2512.56     3035.48    485.97 o 
  -9   1   5     2273.36     2520.11    384.82 o 
  -8   1   5     1745.20     1813.21    298.24 o 
  -7   1   5    10494.50    10418.58    719.54 o 
  -6   1   5     4214.61     4470.11    353.45 o 
  -5   1   5     9537.29    10523.85    549.56 o 
  -4   1   5    20013.86    18370.21    586.27 o 
  -3   1   5    32602.36    33452.37    893.58 o 
  -2   1   5    18856.08    19872.15    602.41 o 
  -1   1   5    48243.72    54166.22   1270.64 o 
   0   1   5   107357.24   103795.17   3582.79 o 
   1   1   5    31744.50    32041.81    939.55 o 
   2   1   5    40877.60    44817.11   1022.59 o 
   3   1   5    35309.34    35912.43    982.20 o 
   4   1   5    28632.54    31453.44    993.03 o 
   5   1   5     4944.19     5257.89    263.32 o 
   6   1   5    10320.09    10508.87    490.58 o 
   7   1   5     7798.42     7290.32    401.54 o 
   8   1   5     3116.44     2878.88    260.04 o 
   9   1   5     1209.68     1088.37    222.34 o 
  10   1   5     2418.67     2542.54    487.44 o 
 -12   2   5      116.55      224.84    326.57 o 
 -11   2   5     2286.68     2496.23    642.94 o 
 -10   2   5     2468.18     2822.52    476.24 o 
  -9   2   5      675.50      664.31    244.24 o 
  -8   2   5     2466.62     2392.29    320.30 o 
  -7   2   5    13044.01    12867.10    859.15 o 
  -6   2   5     5490.67     6004.94    431.65 o 
  -5   2   5    10014.24     9174.04    366.20 o 
  -4   2   5    21117.78    21139.60    683.70 o 
  -3   2   5    32063.76    33117.65    889.18 o 
  -2   2   5    22239.71    24039.60    629.46 o 
  -1   2   5    17308.02    18821.11    700.54 o 
   0   2   5    37906.86    39840.04   1318.20 o 
   1   2   5    20507.84    21665.66    491.35 o 
   2   2   5    22478.46    24464.64    605.24 o 
   3   2   5    23632.92    25302.88    856.57 o 
   4   2   5    10115.09    10754.13    422.41 o 
   5   2   5     6637.68     6868.06    347.50 o 
   6   2   5     4660.00     5067.86    352.59 o 
   7   2   5     2334.21     2145.51    202.23 o 
   8   2   5     2799.63     2850.17    266.27 o 
   9   2   5     1949.49     1869.95    301.83 o 
  10   2   5      372.34      725.05    402.51 o 
 -11   3   5       94.04     -219.58    288.25 o 
 -10   3   5       40.13      188.73    253.57 o 
  -9   3   5      149.86      278.36    181.33 o 
  -8   3   5       12.89      317.76    280.54 o 
  -7   3   5     1950.38     1980.25    283.35 o 
  -6   3   5       73.77      166.57    216.21 o 
  -5   3   5     1395.77     1306.55    174.88 o 
  -4   3   5      322.68      490.06    114.05 o 
  -3   3   5      441.66      510.88     67.56 o 
  -2   3   5     1000.14     1044.10     82.60 o 
  -1   3   5       38.51       53.34     44.55 o 
   0   3   5     5414.80     5608.24    235.93 o 
   1   3   5      193.89      302.86     56.31 o 
   2   3   5     2871.11     2963.91    160.17 o 
   3   3   5      364.87      411.95     71.32 o 
   4   3   5     3443.09     3528.83    318.72 o 
   5   3   5       64.85      194.41     82.88 o 
   6   3   5     2189.43     2229.63    264.81 o 
   7   3   5     1351.88     1447.94    181.87 o 
   8   3   5      989.56     1098.85    181.77 o 
   9   3   5       14.90      -49.27    181.31 o 
  10   3   5      180.57     -161.65    204.78 o 
 -11   4   5     1257.93     1030.24    621.40 o 
 -10   4   5     1676.27     1923.81    365.08 o 
  -9   4   5     1385.44     2015.60    337.14 o 
  -8   4   5     3488.08     3304.56    392.45 o 
  -7   4   5     5759.19     6501.13    526.36 o 
  -6   4   5     3604.02     3181.66    273.18 o 
  -5   4   5     4122.36     3726.86    323.64 o 
  -4   4   5     7257.60     7001.52    280.34 o 
  -3   4   5     6693.14     6955.51    268.49 o 
  -2   4   5     5904.72     6588.19    272.79 o 
  -1   4   5    20064.85    20846.10   1006.10 o 
   0   4   5    15475.17    16054.57    566.63 o 
   1   4   5    11347.34    11554.91    416.72 o 
   2   4   5    14274.83    16091.39    567.30 o 
   3   4   5    11684.44    12417.20    484.53 o 
   4   4   5    10339.02    11837.92    504.78 o 
   5   4   5     9176.11    10413.65    517.06 o 
   6   4   5     7573.33     7890.13    454.49 o 
   7   4   5     3899.04     3563.59    337.92 o 
   8   4   5     2565.65     2332.27    253.60 o 
   9   4   5     1770.06     1549.62    289.18 o 
  10   4   5     1082.50     1012.34    524.84 o 
 -11   5   5     1831.03     2210.44    488.76 o 
 -10   5   5     3046.58     3015.04    475.37 o 
  -9   5   5     3309.28     3778.40    480.01 o 
  -8   5   5     3817.19     3738.21    538.44 o 
  -7   5   5    13917.25    14503.51    776.62 o 
  -6   5   5     6930.20     5762.28    429.81 o 
  -5   5   5     9269.03     9045.33    627.02 o 
  -4   5   5    19240.03    19409.52    883.42 o 
  -3   5   5    21206.64    21863.04    765.27 o 
  -2   5   5     8672.57     8920.78    401.83 o 
  -1   5   5    16703.07    17476.25    652.18 o 
   0   5   5    36236.01    39051.56   1362.77 o 
   1   5   5     7087.90     7296.45    331.34 o 
   2   5   5    10916.80    12627.70    492.45 o 
   3   5   5    24292.77    26708.60   1025.54 o 
   4   5   5    21046.26    24270.10   1156.95 o 
   5   5   5     5882.90     6066.61    408.48 o 
   6   5   5    11539.55    12685.30    686.10 o 
   7   5   5    10211.97    10741.62    717.65 o 
   8   5   5     3706.72     3793.21    355.57 o 
   9   5   5     2202.50     2018.90    347.75 o 
  10   5   5     3040.61     2606.40    577.06 o 
 -11   6   5       98.45      351.92    290.04 o 
 -10   6   5      101.03      412.20    315.72 o 
  -9   6   5       65.05      635.12    321.32 o 
  -8   6   5        5.60       61.19    143.86 o 
  -7   6   5     2527.02     2083.14    238.79 o 
  -6   6   5      859.22     1058.86    151.83 o 
  -5   6   5     1443.99     1464.57    141.23 o 
  -4   6   5     4161.68     3882.36    234.23 o 
  -3   6   5     8503.95     9001.23    428.83 o 
  -2   6   5     5173.33     5223.57    275.84 o 
  -1   6   5     2787.32     2789.63    205.44 o 
   0   6   5     7104.90     7729.20    377.86 o 
   1   6   5     2301.30     2313.90    183.54 o 
   2   6   5      644.02      820.89    120.56 o 
   3   6   5      938.00     1263.81    149.93 o 
   4   6   5      311.94      587.05    137.13 o 
   5   6   5      168.99      227.92    124.08 o 
   6   6   5       95.94     -112.56    116.48 o 
   7   6   5       86.58      178.29    150.44 o 
   8   6   5      384.03      352.38    171.35 o 
   9   6   5      188.96      -26.52    197.16 o 
  10   6   5       10.96     -390.61    390.61 o 
 -11   7   5     1005.64     1013.85    375.02 o 
 -10   7   5     2620.59     2760.30    512.86 o 
  -9   7   5     2600.68     2835.92    447.31 o 
  -8   7   5     5401.64     5326.30    666.48 o 
  -7   7   5     5040.42     5137.19    394.64 o 
  -6   7   5    10798.21     9235.15    569.26 o 
  -5   7   5     6418.21     6122.08    364.64 o 
  -4   7   5    12824.85    11607.44    565.56 o 
  -3   7   5    10409.87    10216.84    494.36 o 
  -2   7   5    10012.60     9303.96    427.20 o 
  -1   7   5     7019.89     7167.15    370.54 o 
   0   7   5     3820.12     4289.82    257.65 o 
   1   7   5     7932.46     7941.27    432.46 o 
   2   7   5     1574.84     1864.60    189.13 o 
   3   7   5     8379.67     8168.88    459.64 o 
   4   7   5     2484.79     2812.86    270.57 o 
   5   7   5     5378.43     5711.41    453.87 o 
   6   7   5     2741.63     3254.82    373.51 o 
   7   7   5     3581.93     3454.86    363.60 o 
   8   7   5     1211.75     1325.67    242.07 o 
   9   7   5     2338.83     2203.39    504.39 o 
 -10   8   5     1015.43     1350.91    385.62 o 
  -9   8   5      616.07      887.05    285.87 o 
  -8   8   5     2111.10     2237.41    379.15 o 
  -7   8   5     4593.26     4298.73    345.40 o 
  -6   8   5     3004.45     2922.65    381.78 o 
  -5   8   5     4153.92     4092.07    293.36 o 
  -4   8   5     8329.48     8068.98    453.35 o 
  -3   8   5     8430.68     8961.00    470.01 o 
  -2   8   5     5362.45     5485.28    370.93 o 
  -1   8   5    13624.57    12866.10    587.97 o 
   0   8   5     7507.77     8073.64    523.20 o 
   1   8   5     3921.93     3640.53    400.82 o 
   2   8   5     4770.20     4510.36    288.06 o 
   3   8   5     3104.31     3501.73    269.60 o 
   4   8   5     3268.03     3262.85    275.92 o 
   5   8   5     3245.13     2991.88    263.49 o 
   6   8   5     3469.05     3592.89    319.97 o 
   7   8   5     2164.09     2376.17    271.39 o 
   8   8   5     1952.47     2018.93    298.48 o 
   9   8   5     1465.93     1287.14    486.39 o 
 -10   9   5      430.70      612.44    326.02 o 
  -9   9   5      362.77       51.13    214.25 o 
  -8   9   5      310.26      704.14    253.33 o 
  -7   9   5     1850.47     2021.37    248.72 o 
  -6   9   5      351.81      263.74    128.13 o 
  -5   9   5      694.41      550.32    138.18 o 
  -4   9   5     3322.88     2787.34    240.91 o 
  -3   9   5     3743.96     3027.84    250.42 o 
  -2   9   5     1984.43     1806.15    191.70 o 
  -1   9   5     4039.78     3522.09    305.82 o 
   0   9   5     8221.35     8890.05    562.55 o 
   1   9   5     1662.98     1224.21    210.14 o 
   2   9   5     1597.67     1868.94    274.91 o 
   3   9   5     5902.88     6727.99    553.32 o 
   4   9   5     3362.32     3626.46    344.13 o 
   5   9   5      378.13      500.47    154.31 o 
   6   9   5     1097.51     1422.27    271.58 o 
   7   9   5     1082.21     1171.37    242.05 o 
   8   9   5       75.47     -216.67    216.67 o 
  -9  10   5      636.89      539.65    367.61 o 
  -8  10   5     1315.59     1028.09    354.47 o 
  -7  10   5      349.43      427.56    163.80 o 
  -6  10   5     1317.70     1401.21    216.25 o 
  -5  10   5     3002.68     2567.62    261.77 o 
  -4  10   5     3201.45     2927.34    260.29 o 
  -3  10   5     1854.15     1628.91    251.11 o 
  -2  10   5     2823.63     3290.30    340.23 o 
  -1  10   5     3661.49     3958.30    375.99 o 
   0  10   5     1259.90     1512.94    221.49 o 
   1  10   5     1250.45     1748.02    273.66 o 
   2  10   5     2793.04     3261.29    354.36 o 
   3  10   5     1707.40     2191.40    286.24 o 
   4  10   5     1049.05     1376.06    270.23 o 
   5  10   5     1285.24     1409.35    254.34 o 
   6  10   5     1719.40     2605.00    351.18 o 
   7  10   5     1290.79     1245.12    260.88 o 
   8  10   5      834.23     1354.33    437.03 o 
  -9  11   5     1190.10     1151.17    525.16 o 
  -8  11   5     2316.63     3111.01   1042.77 o 
  -7  11   5     2688.96     2418.18    472.32 o 
  -6  11   5     5229.30     4621.95    453.34 o 
  -5  11   5     3081.18     2783.73    321.03 o 
  -4  11   5     6890.81     6282.77    608.97 o 
  -3  11   5     6121.68     5839.67    553.42 o 
  -2  11   5     4762.98     4938.34    492.71 o 
  -1  11   5     5354.24     5505.27    426.98 o 
   0  11   5     5471.03     6574.66    502.53 o 
   1  11   5     6258.63     5808.33    490.94 o 
   2  11   5     2099.94     2272.77    305.82 o 
   3  11   5     6380.90     6670.11    582.74 o 
   4  11   5     1889.99     2413.03    339.98 o 
   5  11   5     2634.89     2641.65    368.79 o 
   6  11   5     1660.70     2293.18    382.33 o 
   7  11   5     2387.55     2315.41    458.17 o 
  -8  12   5      197.16     -298.04    349.99 o 
  -7  12   5      526.23      754.60    716.90 o 
  -6  12   5       75.83      261.58    248.08 o 
  -5  12   5       48.32       34.70    151.65 o 
  -4  12   5      244.09      380.14    190.37 o 
  -3  12   5      417.02      504.01    196.89 o 
  -2  12   5       43.38       77.82    138.70 o 
  -1  12   5     1103.24     1019.12    251.80 o 
   0  12   5      793.16      872.80    244.74 o 
   1  12   5      921.58     1271.63    282.74 o 
   2  12   5     1845.23     1508.25    349.33 o 
   3  12   5     1451.26     1733.92    303.49 o 
   4  12   5     2073.18     2618.33    367.91 o 
   5  12   5     1439.69     1210.08    302.56 o 
   6  12   5     1202.89     1262.37    353.13 o 
   7  12   5      708.73      690.89    358.91 o 
  -7  13   5      442.50      178.41    361.83 o 
  -6  13   5     1346.59     1532.98    330.31 o 
  -5  13   5     1297.90     1574.59    424.56 o 
  -4  13   5      785.66      664.11    265.69 o 
  -3  13   5     1229.80     1515.74    305.74 o 
  -2  13   5     1732.82     1541.77    292.15 o 
  -1  13   5     1503.15     1820.72    339.91 o 
   0  13   5     1024.18     1243.68    302.74 o 
   1  13   5     1895.49     2090.54    385.87 o 
   2  13   5     2237.12     1807.39    406.37 o 
   3  13   5      524.97     1072.61    320.70 o 
   4  13   5      943.88     1419.14    373.87 o 
   5  13   5     1277.80     1609.37    393.35 o 
   6  13   5      694.45      843.90    409.05 o 
  -6  14   5      461.64      355.44    273.58 o 
  -5  14   5      903.80     1157.10    408.87 o 
  -4  14   5      871.68      920.23    416.74 o 
  -3  14   5      407.50      322.42    269.89 o 
  -2  14   5      678.09      989.45    291.44 o 
  -1  14   5     1167.07     1651.05    351.05 o 
   0  14   5     1016.91     1478.95    342.83 o 
   1  14   5     1041.62     1206.59    321.53 o 
   2  14   5     2530.12     2755.55    489.16 o 
   3  14   5     2088.39     2153.64    448.76 o 
   4  14   5     1317.99     1187.58    399.66 o 
   5  14   5     1321.73     1537.46    412.32 o 
  -5  15   5      641.90      630.19    295.69 o 
  -4  15   5     1472.74     1451.52    403.87 o 
  -3  15   5     1270.80     1582.80    405.58 o 
  -2  15   5      824.95     1026.70    328.85 o 
  -1  15   5     1159.21     1394.49    333.62 o 
   0  15   5     1200.31     1197.55    424.06 o 
   1  15   5     1186.76     1223.13    353.63 o 
   2  15   5      251.01      576.88    304.49 o 
   3  15   5     1058.48     1281.82    389.06 o 
   4  15   5      127.92      262.90    275.98 o 
  -4  16   5      204.49      136.97    256.83 o 
  -3  16   5       82.16      717.61    335.48 o 
  -2  16   5      550.83      485.31    311.68 o 
  -1  16   5      278.62      498.54    578.80 o 
   0  16   5      470.05      850.38    320.91 o 
   1  16   5      439.65      644.15    285.61 o 
   2  16   5      334.60      286.07    278.40 o 
 -12   0   6       35.40      654.85   1197.34 o 
 -11   0   6       34.32      -21.51    268.62 o 
 -10   0   6       55.93      690.51    399.11 o 
  -9   0   6      110.27      303.72    343.17 o 
  -8   0   6      464.84      613.21    292.32 o 
  -7   0   6       26.65      132.08    238.78 o 
  -6   0   6      148.12      492.61    408.34 o 
  -5   0   6       52.51      115.11     90.59 o 
  -4   0   6     7681.05     7335.53    325.22 o 
  -3   0   6      669.76      571.93     87.94 o 
  -2   0   6     5892.75     6210.66    273.49 o 
  -1   0   6      376.96      389.77    124.22 o 
   0   0   6     1902.09     1674.55    175.83 o 
   1   0   6       21.53       70.38    153.42 o 
   2   0   6     3481.74     3421.62    155.02 o 
   3   0   6     4668.29     5174.65    378.20 o 
   4   0   6      397.32      622.15    231.47 o 
   5   0   6      556.76      700.82    148.50 o 
   6   0   6       15.41     -140.34    140.34 o 
   7   0   6      582.77      323.69    157.97 o 
   8   0   6     1380.84     1119.24    277.12 o 
   9   0   6        4.34       47.78    176.99 o 
 -12   1   6      109.64      230.63    429.10 o 
 -11   1   6      871.81     1425.36    375.25 o 
 -10   1   6     2000.27     2393.72    410.66 o 
  -9   1   6      475.37      620.99    231.97 o 
  -8   1   6     3479.75     3681.63    418.93 o 
  -7   1   6     7882.43     7906.06    603.95 o 
  -6   1   6     5329.26     5533.30    429.89 o 
  -5   1   6     4246.13     3818.22    155.30 o 
  -4   1   6    20040.17    19261.43    552.83 o 
  -3   1   6    15866.36    16004.99    467.61 o 
  -2   1   6     7209.82     7253.44    232.64 o 
  -1   1   6    26886.98    28330.12    700.31 o 
   0   1   6    27755.21    28766.57    971.33 o 
   1   1   6    14663.63    15120.79    502.64 o 
   2   1   6     2249.18     2281.34    135.11 o 
   3   1   6    14281.47    15054.24    460.27 o 
   4   1   6     4468.82     4424.32    214.23 o 
   5   1   6     3219.77     3349.31    216.51 o 
   6   1   6     4371.87     4234.39    269.32 o 
   7   1   6     2124.03     2092.48    200.63 o 
   8   1   6     1452.48     1490.16    190.15 o 
   9   1   6      963.97      813.09    275.31 o 
  10   1   6     1187.18      951.84    476.98 o 
 -11   2   6        2.77      405.70    305.18 o 
 -10   2   6       53.47       46.77    189.94 o 
  -9   2   6      108.35      310.82    195.85 o 
  -8   2   6      120.43      377.44    216.46 o 
  -7   2   6     1010.68     1326.52    244.74 o 
  -6   2   6     1738.40     1401.03    220.38 o 
  -5   2   6     2305.82     1933.65    150.12 o 
  -4   2   6     3549.62     3608.49    170.43 o 
  -3   2   6     5012.51     4857.39    192.75 o 
  -2   2   6     1268.65     1461.22     99.12 o 
  -1   2   6     1943.92     1908.56    103.00 o 
   0   2   6     1965.73     1794.74    148.33 o 
   1   2   6      411.74      596.30     95.04 o 
   2   2   6       43.23      160.01     77.17 o 
   3   2   6       24.39      -16.55     54.21 o 
   4   2   6       93.80      107.28     66.77 o 
   5   2   6        8.05      125.65    137.29 o 
   6   2   6      305.49      599.17    137.99 o 
   7   2   6      646.11      761.40    144.42 o 
   8   2   6      372.15      376.99    130.08 o 
   9   2   6      215.05      275.72    350.18 o 
  10   2   6      405.50      836.77    450.82 o 
 -11   3   6     4762.12     4775.90    660.36 o 
 -10   3   6     7956.14     7985.41    809.17 o 
  -9   3   6     5113.87     5665.38    585.98 o 
  -8   3   6    14291.55    15181.46   1043.10 o 
  -7   3   6    26425.02    27098.92   1609.01 o 
  -6   3   6    21910.83    20050.14   1209.69 o 
  -5   3   6    25873.30    24999.93    791.16 o 
  -4   3   6    70113.34    71474.20   2247.94 o 
  -3   3   6    65454.54    67598.52   2096.49 o 
  -2   3   6    41721.18    44506.86   1383.89 o 
  -1   3   6    78800.08    83485.00   2491.43 o 
   0   3   6    89131.55    89507.50   2757.48 o 
   1   3   6    53467.61    57306.33   1602.95 o 
   2   3   6    31372.12    32273.96   1256.21 o 
   3   3   6    53697.67    61838.79   2456.06 o 
   4   3   6    23808.73    25325.97   1103.50 o 
   5   3   6    15685.32    16814.11   1109.19 o 
   6   3   6    16226.53    16765.33    774.09 o 
   7   3   6     9467.86     9158.05    678.45 o 
   8   3   6     6314.98     6031.57    429.74 o 
   9   3   6     4780.35     3461.64    493.53 o 
  10   3   6     4147.55     3210.67    733.40 o 
 -11   4   6       62.15      172.35    338.88 o 
 -10   4   6       46.38     -258.48    278.28 o 
  -9   4   6       14.74      158.30    236.09 o 
  -8   4   6      748.86      635.43    202.91 o 
  -7   4   6       18.01       35.33    207.29 o 
  -6   4   6       12.80       80.42     61.68 o 
  -5   4   6      198.54      216.35     88.38 o 
  -4   4   6     2975.58     2878.33    169.55 o 
  -3   4   6       12.76       29.64     56.93 o 
  -2   4   6     3513.56     3963.43    203.46 o 
  -1   4   6     2311.05     2184.77    141.87 o 
   0   4   6     8570.44     8081.70    348.34 o 
   1   4   6     6654.28     7072.32    311.44 o 
   2   4   6     2442.92     2146.28    145.62 o 
   3   4   6    19088.04    20243.92    740.99 o 
   4   4   6     2694.70     2394.02    204.18 o 
   5   4   6     1509.69     1631.48    170.95 o 
   6   4   6     1758.06     1559.70    186.51 o 
   7   4   6     1972.21     1778.18    228.36 o 
   8   4   6      280.33      275.71    139.82 o 
   9   4   6       51.60      -17.73    174.16 o 
  10   4   6      122.48      173.03    425.64 o 
 -11   5   6      220.26      601.54    383.44 o 
 -10   5   6       43.12       -1.02    172.65 o 
  -9   5   6      595.82     1031.57    274.68 o 
  -8   5   6      115.35      160.76    165.38 o 
  -7   5   6       57.07       21.92    143.85 o 
  -6   5   6      153.17      233.68     85.29 o 
  -5   5   6     1327.56     1140.44    135.09 o 
  -4   5   6      306.14      452.76     93.26 o 
  -3   5   6      893.74      931.01    115.61 o 
  -2   5   6     3433.57     3316.41    201.34 o 
  -1   5   6     1257.67     1371.87    147.12 o 
   0   5   6     1986.69     2043.75    166.27 o 
   1   5   6     1613.84     1731.31    154.30 o 
   2   5   6     9871.85    10564.23    468.26 o 
   3   5   6     1425.30     1628.99    160.33 o 
   4   5   6     2379.03     2090.92    191.19 o 
   5   5   6     1797.14     2212.21    210.10 o 
   6   5   6     1115.54     1115.07    170.23 o 
   7   5   6     1098.44     1102.41    190.21 o 
   8   5   6      644.10      394.24    158.16 o 
   9   5   6      913.94      560.40    355.94 o 
 -11   6   6       35.60      -39.69    185.66 o 
 -10   6   6      196.53      145.99    197.38 o 
  -9   6   6      183.79      604.54    269.59 o 
  -8   6   6       11.96     -174.90    174.90 o 
  -7   6   6      331.22      362.27    142.59 o 
  -6   6   6       79.54      193.88     98.69 o 
  -5   6   6       38.08      -39.48     92.34 o 
  -4   6   6       44.41      -52.64     71.62 o 
  -3   6   6      124.57       77.86    104.89 o 
  -2   6   6     1830.00     1466.81    143.41 o 
  -1   6   6       24.13      179.40    111.60 o 
   0   6   6      532.93      737.70    133.01 o 
   1   6   6       95.20      169.14     89.99 o 
   2   6   6       72.64      166.09     90.09 o 
   3   6   6      178.23      282.60    115.05 o 
   4   6   6      427.81      447.75    123.46 o 
   5   6   6      319.34      123.23    150.37 o 
   6   6   6       84.46      210.29    212.04 o 
   7   6   6      158.57       44.16    133.18 o 
   8   6   6       14.93      177.36    155.84 o 
   9   6   6      150.84        5.14    187.52 o 
 -10   7   6     2474.96     2710.63    499.18 o 
  -9   7   6     1369.94     1903.66    357.13 o 
  -8   7   6     4258.59     4696.06    577.57 o 
  -7   7   6     8232.10     8245.26    657.96 o 
  -6   7   6     5688.23     5100.38    433.84 o 
  -5   7   6     5588.22     5203.75    355.52 o 
  -4   7   6    17302.64    18916.40    879.61 o 
  -3   7   6    13616.89    14199.00    678.14 o 
  -2   7   6     4524.39     4193.01    289.74 o 
  -1   7   6     9289.02    10172.09    514.34 o 
   0   7   6    14786.86    15477.13    720.89 o 
   1   7   6     7619.98     8360.46    453.83 o 
   2   7   6     6083.75     5773.75    412.41 o 
   3   7   6    15353.26    15878.03    798.56 o 
   4   7   6     7576.31     8273.57    521.25 o 
   5   7   6     5257.50     5547.53    386.59 o 
   6   7   6     5908.75     5734.25    420.81 o 
   7   7   6     3834.18     3832.57    414.42 o 
   8   7   6     2762.89     2380.48    379.65 o 
   9   7   6     1824.02     1745.63    424.79 o 
 -10   8   6       97.14      174.31    240.46 o 
  -9   8   6      181.96       -2.30    203.29 o 
  -8   8   6       30.68      178.79    407.19 o 
  -7   8   6      232.20      468.95    186.48 o 
  -6   8   6       46.89      -25.10     95.53 o 
  -5   8   6       33.28      -74.90    102.62 o 
  -4   8   6      884.55      967.92    166.46 o 
  -3   8   6      327.06      506.06    131.42 o 
  -2   8   6      144.48      282.93    128.45 o 
  -1   8   6       18.31      313.52    112.24 o 
   0   8   6       91.94      262.17    127.93 o 
   1   8   6        1.31        7.15    101.98 o 
   2   8   6      233.23       94.14    114.76 o 
   3   8   6      497.91      553.90    186.50 o 
   4   8   6      709.53      786.93    175.49 o 
   5   8   6      202.13      194.78    130.64 o 
   6   8   6       62.41       67.11    126.63 o 
   7   8   6        7.57      306.56    150.22 o 
   8   8   6      626.22      778.24    272.19 o 
   9   8   6       15.86      756.70    614.82 o 
 -10   9   6     2226.53     2292.24    620.69 o 
  -9   9   6     4249.74     4255.21    630.88 o 
  -8   9   6     5288.48     5108.74    614.68 o 
  -7   9   6     7500.24     7564.70    620.18 o 
  -6   9   6     7293.12     7186.54    498.76 o 
  -5   9   6    10971.26    10406.59    870.06 o 
  -4   9   6    10607.78    10922.30    622.93 o 
  -3   9   6     9439.45     9750.90    601.26 o 
  -2   9   6    10595.82    11199.87    701.78 o 
  -1   9   6    11429.94    12213.34    721.17 o 
   0   9   6    13478.20    15549.59    921.11 o 
   1   9   6     9589.65    11127.21    740.17 o 
   2   9   6    19866.40    18702.28   1211.18 o 
   3   9   6    12946.93    14153.53    783.34 o 
   4   9   6    13344.28    12806.95   1137.72 o 
   5   9   6    11789.78    11771.13    780.97 o 
   6   9   6    10471.89    10189.91    676.08 o 
   7   9   6     7570.09     7884.19    818.85 o 
   8   9   6     4307.07     3753.78    655.76 o 
  -9  10   6      271.23      122.73    281.97 o 
  -8  10   6       47.60      153.79    222.88 o 
  -7  10   6      772.64      576.44    212.96 o 
  -6  10   6      474.66      357.31    147.63 o 
  -5  10   6      411.86      339.64    138.84 o 
  -4  10   6      360.37      209.87    119.03 o 
  -3  10   6     1317.50     1203.90    212.21 o 
  -2  10   6       23.57       89.80    257.30 o 
  -1  10   6      532.77     1050.62    211.50 o 
   0  10   6      648.67      975.73    203.33 o 
   1  10   6       57.13      354.25    171.63 o 
   2  10   6       31.67      297.96    164.00 o 
   3  10   6       21.47      343.17    171.81 o 
   4  10   6      239.01      365.61    174.57 o 
   5  10   6      226.34      391.80    208.24 o 
   6  10   6      126.11       82.18    183.91 o 
   7  10   6      157.17      152.39    202.33 o 
   8  10   6       21.79      267.91    349.02 o 
  -9  11   6      129.94      495.74    535.23 o 
  -7  11   6        6.44     -105.89    197.47 o 
  -6  11   6       53.62      189.07    162.68 o 
  -5  11   6      123.01      160.78    150.03 o 
  -4  11   6      200.70      114.41    191.64 o 
  -3  11   6      249.66      135.39    160.38 o 
  -2  11   6       17.36       90.18    131.84 o 
  -1  11   6       10.37       89.62    129.01 o 
   0  11   6      529.96      831.04    189.51 o 
   1  11   6       17.46       76.94    179.80 o 
   2  11   6       30.16      413.08    184.31 o 
   3  11   6       50.85      197.88    166.99 o 
   4  11   6       64.50       74.18    152.54 o 
   5  11   6      269.84      723.12    224.36 o 
   6  11   6      205.68      350.86    312.39 o 
   7  11   6      151.55      215.35    255.35 o 
  -8  12   6        8.58     -176.26    368.19 o 
  -7  12   6      208.57      276.12    243.06 o 
  -6  12   6      126.82      647.74    604.52 o 
  -5  12   6       78.62        3.36    142.22 o 
  -4  12   6       40.94      207.02    187.81 o 
  -3  12   6      545.17      458.21    287.95 o 
  -2  12   6       10.79      106.10    239.25 o 
  -1  12   6        6.13      131.28    170.15 o 
   0  12   6        4.33      197.26    221.53 o 
   1  12   6       20.25     -198.42    198.42 o 
   2  12   6        7.89      -78.46    155.65 o 
   3  12   6      172.17      530.72    220.47 o 
   4  12   6      104.63      117.30    170.43 o 
   5  12   6       16.13     -152.58    185.79 o 
   6  12   6        1.80      136.65    258.73 o 
  -7  13   6     1641.00     1925.69    655.57 o 
  -6  13   6     1221.43     1333.97    329.73 o 
  -5  13   6     2196.84     2327.41    399.65 o 
  -4  13   6     2860.87     2843.21    418.73 o 
  -3  13   6     3005.22     3238.87    422.92 o 
  -2  13   6     3897.23     4321.47    547.31 o 
  -1  13   6     5516.92     6537.62    709.60 o 
   0  13   6     6344.49     6271.46    720.99 o 
   1  13   6     3798.02     4496.20    565.48 o 
   2  13   6     6033.03     7147.97    804.26 o 
   3  13   6     3565.09     4665.05    641.11 o 
   4  13   6     3311.35     3548.05    556.72 o 
   5  13   6     2565.67     3632.18    860.19 o 
   6  13   6     2352.39     2829.00    663.81 o 
  -6  14   6       17.14     -313.25    333.10 o 
  -5  14   6       58.98      -53.10    194.88 o 
  -4  14   6        1.56      -31.32    186.49 o 
  -3  14   6      163.08      124.70    193.23 o 
  -2  14   6       94.10      153.08    194.43 o 
  -1  14   6       34.12      -75.39    197.86 o 
   0  14   6        4.48       16.10    199.10 o 
   1  14   6      104.38       82.24    341.19 o 
   2  14   6       34.10      277.26    369.45 o 
   3  14   6       78.19     -249.61    284.02 o 
   4  14   6       12.43       26.59    310.51 o 
   5  14   6      178.44      482.58    528.71 o 
  -5  15   6     1769.51     1990.68    456.08 o 
  -4  15   6     1952.78     1360.33    406.91 o 
  -3  15   6     2235.76     2447.28    460.89 o 
  -2  15   6     3267.86     4431.26    588.22 o 
  -1  15   6     4033.25     3937.53    685.46 o 
   0  15   6     2611.90     3366.04    538.33 o 
   1  15   6     3142.20     3317.34    546.57 o 
   2  15   6     2866.51     4134.66    642.04 o 
   3  15   6     2220.87     2766.25    543.30 o 
  -3  16   6      200.28      451.47    284.30 o 
  -2  16   6       18.12      514.18    382.60 o 
  -1  16   6        4.60      512.42    269.02 o 
   0  16   6        2.97      126.41    209.78 o 
   1  16   6       11.22      165.88    223.52 o 
 -11   1   7     1250.47     1549.80    398.91 o 
 -10   1   7     1225.68     1732.23    369.62 o 
  -9   1   7      793.42      753.05    255.23 o 
  -8   1   7     3479.44     3943.25    444.63 o 
  -7   1   7     2970.92     2725.08    343.35 o 
  -6   1   7     4402.48     4655.10    410.04 o 
  -5   1   7     3317.47     2939.94    214.69 o 
  -4   1   7    15553.35    16267.81    578.63 o 
  -3   1   7     9457.29     9551.50    330.35 o 
  -2   1   7    19201.63    22134.27    654.93 o 
  -1   1   7    14307.58    15270.38    762.71 o 
   0   1   7     8984.54     9164.12    333.56 o 
   1   1   7    14964.53    15525.07    520.11 o 
   2   1   7     7617.18     7689.84    348.37 o 
   3   1   7     5226.41     5135.46    223.62 o 
   4   1   7     2718.21     2571.06    174.19 o 
   5   1   7     7104.18     7394.71    364.44 o 
   6   1   7     1463.22     1467.93    155.20 o 
   7   1   7     1904.70     1723.29    191.06 o 
   8   1   7     1674.12     1508.98    224.40 o 
   9   1   7     2150.79     2104.32    686.91 o 
  10   1   7      923.60      155.75    308.72 o 
 -11   2   7     3504.74     4304.31    641.15 o 
 -10   2   7     4295.06     4927.90    647.24 o 
  -9   2   7     3008.52     3207.02    439.62 o 
  -8   2   7     8001.76     8261.41    664.07 o 
  -7   2   7    22810.64    24201.84   1474.90 o 
  -6   2   7    12632.62    13134.72    810.99 o 
  -5   2   7    13479.19    13216.21    480.34 o 
  -4   2   7    53010.98    53437.44   2004.44 o 
  -3   2   7    48648.59    55234.35   1730.62 o 
  -2   2   7     6077.99     6133.00    245.47 o 
  -1   2   7    51990.00    57671.67   1692.70 o 
   0   2   7    32462.48    33031.53   1169.24 o 
   1   2   7     9281.84     9301.49    414.21 o 
   2   2   7    12336.95    12604.82    554.98 o 
   3   2   7    28940.31    28982.80    853.97 o 
   4   2   7     8743.99     8970.58    455.42 o 
   5   2   7     2429.83     2298.35    187.42 o 
   6   2   7     6973.02     6315.98    362.45 o 
   7   2   7     7405.27     6614.64    395.87 o 
   8   2   7     1969.28     1818.37    243.81 o 
   9   2   7     1451.03     1314.04    512.92 o 
  10   2   7     3242.89     1939.05    677.81 o 
 -11   3   7      115.51      586.47    376.71 o 
 -10   3   7      316.12      124.08    230.10 o 
  -9   3   7      207.81      320.50    196.03 o 
  -8   3   7      852.58      848.74    228.55 o 
  -7   3   7      148.37      352.00    167.19 o 
  -6   3   7      768.78      733.90    118.45 o 
  -5   3   7      643.32      659.45    114.18 o 
  -4   3   7       31.01       52.65     70.89 o 
  -3   3   7      524.89      730.04     96.55 o 
  -2   3   7      149.53      274.27     79.96 o 
  -1   3   7     3735.33     3900.50    197.82 o 
   0   3   7     3011.78     2700.76    155.05 o 
   1   3   7      184.36      166.40     45.22 o 
   2   3   7     1253.56     1424.93    166.28 o 
   3   3   7       15.08      187.98    171.66 o 
   4   3   7      145.57      190.27    107.39 o 
   5   3   7     1970.85     1942.61    172.75 o 
   6   3   7       11.19      108.31    105.49 o 
   7   3   7      571.13      526.43    134.98 o 
   8   3   7      196.12      -26.26    149.70 o 
   9   3   7      213.21      528.76    369.85 o 
 -11   4   7     1274.83      790.13    336.66 o 
 -10   4   7     1742.88     1806.38    370.83 o 
  -9   4   7     1403.41     1645.30    541.27 o 
  -8   4   7     4213.78     4453.05    478.57 o 
  -7   4   7     6581.45     7306.66    653.55 o 
  -6   4   7     6805.35     7261.92    418.24 o 
  -5   4   7     6598.81     6156.80    296.40 o 
  -4   4   7    13319.14    13984.60    572.85 o 
  -3   4   7    11077.59    11800.95    494.71 o 
  -2   4   7     9549.66     9508.92    385.96 o 
  -1   4   7    14451.47    15910.40    595.34 o 
   0   4   7    16698.19    16420.26    625.64 o 
   1   4   7     7174.76     7025.75    286.60 o 
   2   4   7     5975.63     5712.80    294.12 o 
   3   4   7    10268.56    10417.18    638.47 o 
   4   4   7     6106.17     5753.35    306.78 o 
   5   4   7     3822.44     3611.63    243.23 o 
   6   4   7     6606.90     6112.59    519.41 o 
   7   4   7     4490.14     4300.04    418.14 o 
   8   4   7     1965.40     1921.93    288.21 o 
   9   4   7     1694.57     1152.10    481.85 o 
 -11   5   7     1532.34     1462.30    473.18 o 
 -10   5   7     1769.23     1527.30    432.72 o 
  -9   5   7     1229.97     1735.68    421.96 o 
  -8   5   7     4536.63     4682.11    530.54 o 
  -7   5   7     5209.85     4607.85    519.01 o 
  -6   5   7     4419.44     3593.93    364.66 o 
  -5   5   7     4013.82     3566.66    259.31 o 
  -4   5   7    10103.86    10273.69    482.32 o 
  -3   5   7     2882.55     2625.21    192.97 o 
  -2   5   7     4683.05     5053.71    284.20 o 
  -1   5   7     4792.89     4719.19    270.87 o 
   0   5   7     2883.31     2694.56    205.33 o 
   1   5   7     8714.84     9721.66    454.45 o 
   2   5   7     8055.70     8668.26    408.83 o 
   3   5   7     6599.98     7374.18    492.56 o 
   4   5   7     5174.69     5018.83    310.32 o 
   5   5   7    10767.40    10856.92    573.02 o 
   6   5   7     4826.83     4414.89    472.19 o 
   7   5   7     4329.79     4096.55    497.09 o 
   8   5   7     3370.76     3001.96    369.79 o 
   9   5   7     3016.14     2410.28    734.31 o 
 -11   6   7      402.46      170.16    273.61 o 
 -10   6   7      254.84      188.68    225.76 o 
  -9   6   7       32.43       69.40    177.55 o 
  -8   6   7      336.63      459.84    219.13 o 
  -7   6   7     1947.23     1787.52    187.53 o 
  -6   6   7      138.80      -27.74    121.80 o 
  -5   6   7       31.21       75.66    109.12 o 
  -4   6   7     3052.41     2785.21    227.84 o 
  -3   6   7     2307.30     2489.98    218.34 o 
  -2   6   7      951.52     1042.63    150.01 o 
  -1   6   7     4834.65     5401.76    339.29 o 
   0   6   7     1905.37     2160.30    240.31 o 
   1   6   7       89.74      180.56     96.35 o 
   2   6   7      160.16      446.09    215.89 o 
   3   6   7     2139.52     2117.77    210.07 o 
   4   6   7       40.89       56.59    132.33 o 
   5   6   7      332.27      532.12    132.94 o 
   6   6   7       28.54      155.43    115.71 o 
   7   6   7       84.05       81.63    148.91 o 
   8   6   7      116.95      286.16    169.12 o 
   9   6   7      138.04      435.39    422.36 o 
 -10   7   7      354.53      285.63    320.32 o 
  -9   7   7      841.01     1201.84    317.95 o 
  -8   7   7     1213.44     1288.46    308.17 o 
  -7   7   7     2992.48     2946.19    308.89 o 
  -6   7   7      862.30     1085.99    152.93 o 
  -5   7   7     6000.20     6139.11    418.36 o 
  -4   7   7     3365.31     3653.00    304.16 o 
  -3   7   7     3200.49     3440.79    287.97 o 
  -2   7   7     2875.31     3206.02    254.59 o 
  -1   7   7     8681.34     9788.40    569.67 o 
   0   7   7     5537.93     5440.93    362.24 o 
   1   7   7     2995.29     2659.30    235.48 o 
   2   7   7     8107.78     7823.09    547.59 o 
   3   7   7     4719.79     4535.71    334.72 o 
   4   7   7     2879.75     2906.53    271.70 o 
   5   7   7     1645.28     1965.10    253.06 o 
   6   7   7     4058.33     4207.81    430.60 o 
   7   7   7      662.42      709.72    273.30 o 
   8   7   7      866.61      708.09    271.17 o 
 -10   8   7     2669.68     2054.85    571.61 o 
  -9   8   7     1933.45     2094.06    404.26 o 
  -8   8   7     5149.65     5118.44    602.38 o 
  -7   8   7     6149.50     6376.37    827.48 o 
  -6   8   7     5666.27     5389.38    407.33 o 
  -5   8   7     4880.17     4814.22    472.02 o 
  -4   8   7    11697.05    12401.26    706.48 o 
  -3   8   7    10322.25    11534.40    666.29 o 
  -2   8   7    11138.35    10452.32    684.12 o 
  -1   8   7    18532.93    21184.00   1071.19 o 
   0   8   7    25438.90    24967.30   1288.59 o 
   1   8   7    15247.31    14614.05    743.01 o 
   2   8   7    14459.53    14659.37    786.15 o 
   3   8   7    20483.90    21106.87   1065.13 o 
   4   8   7    11980.69    12540.75    766.67 o 
   5   8   7     6487.62     6114.15    522.40 o 
   6   8   7     8755.92     8577.51    706.68 o 
   7   8   7     5058.80     4910.32    659.27 o 
   8   8   7     1987.80     1527.02    324.08 o 
 -10   9   7      133.96      625.02    404.25 o 
  -9   9   7        9.10      404.19    308.00 o 
  -8   9   7      142.82      216.61    217.02 o 
  -7   9   7      434.20      535.73    227.08 o 
  -6   9   7      120.42       82.98    127.79 o 
  -5   9   7      152.97      121.83    142.57 o 
  -4   9   7     1176.87     1152.97    192.78 o 
  -3   9   7      177.95      147.89    128.27 o 
  -2   9   7      366.69      696.24    167.59 o 
  -1   9   7      688.68      717.16    160.30 o 
   0   9   7      287.00      115.14    105.68 o 
   1   9   7     1460.86     1320.10    183.80 o 
   2   9   7      631.72      785.91    170.83 o 
   3   9   7      183.79      253.45    121.69 o 
   4   9   7       93.60      212.44    130.94 o 
   5   9   7      532.02      786.47    186.01 o 
   6   9   7       41.88       93.19    150.91 o 
   7   9   7      151.55      247.33    214.64 o 
   8   9   7      136.68       89.44    315.89 o 
  -9  10   7      476.34      411.42    387.31 o 
  -8  10   7      250.85      171.10    209.99 o 
  -7  10   7      104.01      250.58    212.65 o 
  -6  10   7      338.30      241.33    220.02 o 
  -5  10   7      485.10      381.67    160.76 o 
  -4  10   7      214.88      176.64    131.24 o 
  -3  10   7      385.55      354.98    157.99 o 
  -2  10   7     2998.86     3362.10    361.47 o 
  -1  10   7      560.43      828.10    203.43 o 
   0  10   7     2529.34     2005.56    277.60 o 
   1  10   7     3609.58     3910.95    409.07 o 
   2  10   7     4553.57     4723.79    442.17 o 
   3  10   7     2737.63     2629.42    340.05 o 
   4  10   7     3168.99     3316.44    393.31 o 
   5  10   7     2488.59     2759.39    381.00 o 
   6  10   7     1193.77     1625.01    372.78 o 
   7  10   7      639.57      378.56    265.50 o 
  -8  11   7      692.43     1333.45    712.87 o 
  -7  11   7     1809.75     1738.04    419.26 o 
  -6  11   7      517.01      704.30    258.80 o 
  -5  11   7     3311.39     2803.21    335.57 o 
  -4  11   7     3112.80     3918.28    445.44 o 
  -3  11   7     3429.96     3758.23    402.23 o 
  -2  11   7     4248.27     4351.45    430.77 o 
  -1  11   7     8210.92     8581.58    648.31 o 
   0  11   7     5826.75     6199.33    583.41 o 
   1  11   7     3930.95     3838.81    403.96 o 
   2  11   7     6807.12     6629.79    592.57 o 
   3  11   7     4526.05     4985.54    524.16 o 
   4  11   7     2770.88     3316.60    420.79 o 
   5  11   7     2118.12     2950.26    493.49 o 
   6  11   7     2989.47     3113.55    537.95 o 
   7  11   7      575.40      486.85    307.94 o 
  -8  12   7      576.50      390.33    453.90 o 
  -7  12   7      447.47      846.46    787.85 o 
  -6  12   7      500.95      848.36    387.59 o 
  -5  12   7      298.58       31.76    245.92 o 
  -4  12   7     1424.03     1163.14    262.76 o 
  -3  12   7      618.15      987.73    268.88 o 
  -2  12   7      506.87      513.99    322.83 o 
  -1  12   7      542.71      915.03    302.19 o 
   0  12   7      930.31      978.82    271.72 o 
   1  12   7       77.12      -37.93    151.00 o 
   2  12   7       89.18      204.63    236.10 o 
   3  12   7      670.52      791.21    268.20 o 
   4  12   7      230.39      508.42    265.91 o 
   5  12   7       69.42      284.81    302.66 o 
   6  12   7      567.93      428.52    350.84 o 
  -7  13   7      130.85      235.34    561.76 o 
  -6  13   7      560.32      833.14    287.06 o 
  -5  13   7      660.40     1110.04    313.44 o 
  -4  13   7      447.61      807.90    309.01 o 
  -3  13   7      797.16      669.75    266.96 o 
  -2  13   7      903.50     1071.21    289.77 o 
  -1  13   7      674.22     1335.74    359.00 o 
   0  13   7      941.49     1308.12    338.41 o 
   1  13   7      303.48      668.69    273.38 o 
   2  13   7      742.55      894.42    300.14 o 
   3  13   7      752.12     1000.02    340.15 o 
   4  13   7      436.19      711.63    419.66 o 
   5  13   7      207.35      343.50    327.39 o 
  -6  14   7     2063.09     1795.10    515.75 o 
  -5  14   7     2585.88     2296.46    472.99 o 
  -4  14   7     3317.85     3860.75    674.96 o 
  -3  14   7     3244.39     3416.17    511.99 o 
  -2  14   7     4106.23     5228.43    667.48 o 
  -1  14   7     2576.86     3094.35    491.29 o 
   0  14   7     3757.80     4631.45    627.96 o 
   1  14   7     2835.84     3685.00    564.08 o 
   2  14   7     3346.37     3880.35    634.14 o 
   3  14   7     2724.66     3267.94    687.19 o 
   4  14   7     2525.13     2934.41    664.85 o 
  -4  15   7      363.10      543.05    335.67 o 
  -3  15   7      528.21      575.22    294.36 o 
  -2  15   7      587.49      592.55    300.90 o 
  -1  15   7     1056.96     1496.93    409.26 o 
   0  15   7      706.79      754.65    318.94 o 
   1  15   7      325.57      523.62    422.38 o 
   2  15   7      674.49      685.07    424.11 o 
   3  15   7      450.13      676.99    379.28 o 
  -2  16   7      143.62      190.17    329.95 o 
  -1  16   7      195.90      620.78    315.83 o 
   0  16   7       31.44      346.11    298.14 o 
 -11   0   8     5686.59     5014.09   1785.63 o 
 -10   0   8     4969.92     5526.89    903.27 o 
  -9   0   8     3119.20     4026.04   1507.63 o 
  -8   0   8    11230.40    12228.08   1576.84 o 
  -7   0   8    21427.41    24495.15   2183.93 o 
  -6   0   8    14210.68    16379.63   3324.98 o 
  -5   0   8    16721.54    17663.69    884.92 o 
  -4   0   8    36132.64    36294.78   1622.03 o 
  -3   0   8    21977.54    22811.76   1008.27 o 
  -2   0   8    10199.27    10486.57    496.90 o 
  -1   0   8    17638.40    17173.74    660.96 o 
   0   0   8    33498.23    32963.80   1634.29 o 
   1   0   8     6535.19     5552.20    585.26 o 
   2   0   8    15150.70    14798.34   2116.69 o 
   3   0   8    19756.20    20479.42   1636.32 o 
   4   0   8    17162.58    16526.45    901.50 o 
   5   0   8     5929.36     5923.21    844.48 o 
   6   0   8    19373.52    19368.65   1800.56 o 
   7   0   8    10724.16    12585.33   1490.33 o 
   8   0   8     8219.64     9834.37   2647.88 o 
   9   0   8     7393.31     4648.63   1423.43 o 
 -11   1   8      103.79      489.67    293.11 o 
 -10   1   8      242.19      782.74    352.97 o 
  -9   1   8       95.35      118.21    188.12 o 
  -8   1   8     1384.13     1252.77    265.09 o 
  -7   1   8      139.38      484.29    190.45 o 
  -6   1   8     2233.59     2368.68    284.22 o 
  -5   1   8       13.92       33.95     59.27 o 
  -4   1   8     1331.98     1336.59    118.22 o 
  -3   1   8      388.61      363.42     77.58 o 
  -2   1   8      150.69      312.20    168.60 o 
  -1   1   8       44.09       58.43     52.27 o 
   0   1   8     1857.73     1775.10    183.98 o 
   1   1   8      364.72      567.21    151.56 o 
   2   1   8     1875.83     1559.08    131.92 o 
   3   1   8        9.54      118.11    127.33 o 
   4   1   8        8.02      335.96    216.08 o 
   5   1   8     1662.04     1590.92    200.21 o 
   6   1   8       26.62      112.99     86.64 o 
   7   1   8       25.38       56.86    290.46 o 
   8   1   8      217.08      125.09    168.05 o 
   9   1   8      115.35      472.47    417.19 o 
 -11   2   8      874.51      877.89    335.66 o 
 -10   2   8     1284.79     1473.26    357.90 o 
  -9   2   8     1762.63     1713.38    328.78 o 
  -8   2   8     3843.53     3665.79    417.97 o 
  -7   2   8     6718.91     6679.49    558.72 o 
  -6   2   8     6710.20     6368.51    523.81 o 
  -5   2   8     9018.70     8278.11    357.36 o 
  -4   2   8    14927.66    14952.44    561.20 o 
  -3   2   8    12609.68    13605.98    528.72 o 
  -2   2   8    10075.68    11212.22    602.49 o 
  -1   2   8    12746.57    14243.98    461.17 o 
   0   2   8     8490.22     9594.30    554.67 o 
   1   2   8     4116.24     4085.60    275.93 o 
   2   2   8     4687.87     4265.72    285.45 o 
   3   2   8     6000.40     6121.88    371.61 o 
   4   2   8     4151.98     4044.03    315.70 o 
   5   2   8     4370.07     4248.00    369.90 o 
   6   2   8     4008.76     3939.20    350.45 o 
   7   2   8     3108.22     3028.41    405.00 o 
   8   2   8     2106.05     1810.89    329.13 o 
   9   2   8     1681.04     1685.59    649.63 o 
 -11   3   8      200.10      172.67    253.42 o 
 -10   3   8      616.60      541.66    242.66 o 
  -9   3   8      280.67      126.50    233.01 o 
  -8   3   8     1461.72     1445.79    287.54 o 
  -7   3   8      933.48     1023.09    236.10 o 
  -6   3   8     2078.49     1896.42    196.63 o 
  -5   3   8      266.82      346.95     91.29 o 
  -4   3   8     3178.91     3021.61    204.00 o 
  -3   3   8     2118.28     2285.98    172.42 o 
  -2   3   8       32.68      116.97     83.31 o 
  -1   3   8      675.77      702.30    116.76 o 
   0   3   8     4733.11     4737.42    361.45 o 
   1   3   8       87.21      226.60    103.23 o 
   2   3   8       55.54      184.97    127.39 o 
   3   3   8     2521.86     2871.45    279.16 o 
   4   3   8     1898.93     1957.12    230.17 o 
   5   3   8      173.28      129.83    142.41 o 
   6   3   8      888.85      998.83    194.00 o 
   7   3   8     1153.55      925.67    263.06 o 
   8   3   8        6.20       27.55    155.21 o 
   9   3   8       43.29      394.88    404.87 o 
 -11   4   8     3521.86     3708.27    580.73 o 
 -10   4   8     2806.03     2944.58    463.83 o 
  -9   4   8     1348.61     1891.97    360.71 o 
  -8   4   8     4334.25     4538.15    489.99 o 
  -7   4   8     8074.40     8103.56    669.86 o 
  -6   4   8     3691.85     3358.49    236.94 o 
  -5   4   8     3492.49     3580.84    432.25 o 
  -4   4   8    11936.09    11901.11    642.00 o 
  -3   4   8     8904.86     8939.54    429.27 o 
  -2   4   8     5666.38     6467.52    322.03 o 
  -1   4   8    12673.63    12751.92    512.50 o 
   0   4   8    29636.94    29522.19   1108.92 o 
   1   4   8     9429.12     8903.71    407.22 o 
   2   4   8    16416.63    16923.40    873.01 o 
   3   4   8    18289.61    19700.10   1073.66 o 
   4   4   8    15180.21    15449.10    884.47 o 
   5   4   8     3962.25     3730.32    463.72 o 
   6   4   8    10504.16     9764.25    894.53 o 
   7   4   8     4598.01     3964.97    391.73 o 
   8   4   8     3212.24     2482.11    398.07 o 
   9   4   8     2840.75     1868.41    640.66 o 
 -11   5   8        3.10     -199.29    279.65 o 
 -10   5   8       27.22      860.97    993.17 o 
  -9   5   8       46.11       92.92    192.26 o 
  -8   5   8      445.42      458.18    210.75 o 
  -7   5   8      346.57      332.48    177.33 o 
  -6   5   8      853.20     1046.98    149.69 o 
  -5   5   8        4.46      -44.99     88.04 o 
  -4   5   8      484.42      684.50    235.36 o 
  -3   5   8       63.21       20.66     93.31 o 
  -2   5   8      139.41      306.70    198.13 o 
  -1   5   8      115.83      -68.61     77.05 o 
   0   5   8      324.13      594.45    120.69 o 
   1   5   8      250.55      226.51    105.32 o 
   2   5   8     1109.28     1073.00    128.19 o 
   3   5   8      518.99      621.02    173.11 o 
   4   5   8      309.14      609.02    189.46 o 
   5   5   8     1450.11     1457.49    249.10 o 
   6   5   8       22.00      290.22    173.07 o 
   7   5   8       81.57      132.23    155.69 o 
   8   5   8       53.85       82.63    193.20 o 
   9   5   8       32.34      208.66    341.75 o 
 -10   6   8     2841.58     2885.43    517.22 o 
  -9   6   8     2693.47     2378.95    463.69 o 
  -8   6   8     5273.82     5350.17    642.83 o 
  -7   6   8     8821.85     8421.91   1205.75 o 
  -6   6   8     5776.23     5442.15    394.36 o 
  -5   6   8     7705.05     7888.48    464.68 o 
  -4   6   8    19092.41    20528.74    992.38 o 
  -3   6   8    16517.06    17411.32    856.93 o 
  -2   6   8    15588.21    16371.10    778.29 o 
  -1   6   8    31034.31    32445.40   1447.24 o 
   0   6   8    27361.19    27501.81   1237.57 o 
   1   6   8    17338.09    16775.57    797.04 o 
   2   6   8    20129.31    20974.02    930.90 o 
   3   6   8    23082.65    22583.78   1246.46 o 
   4   6   8    12550.19    14883.32    984.91 o 
   5   6   8    10641.82    10826.00    917.76 o 
   6   6   8     7542.87     8216.77    686.95 o 
   7   6   8     4857.82     4750.09    484.37 o 
   8   6   8     2688.67     2016.16    428.33 o 
 -10   7   8      213.05      590.65    297.74 o 
  -9   7   8       50.56      108.36    192.20 o 
  -8   7   8      354.11       75.56    173.57 o 
  -7   7   8      360.51      663.31    222.52 o 
  -6   7   8      370.09      614.55    145.78 o 
  -5   7   8      417.19      636.91    176.96 o 
  -4   7   8     2495.34     2622.65    279.83 o 
  -3   7   8     2117.75     2194.54    225.61 o 
  -2   7   8      206.12      319.03    120.02 o 
  -1   7   8      977.89     1011.76    182.19 o 
   0   7   8     1771.62     1989.16    260.86 o 
   1   7   8       20.67       55.75    102.66 o 
   2   7   8      190.37      331.58    130.00 o 
   3   7   8      208.93      395.04    137.91 o 
   4   7   8       29.39       12.57    117.59 o 
   5   7   8     1333.19     1969.77    310.41 o 
   6   7   8       27.46      -50.37    147.31 o 
   7   7   8       48.90       54.32    175.11 o 
   8   7   8      219.02      216.28    235.15 o 
 -10   8   8       96.31     -107.77    233.99 o 
  -9   8   8      435.30      392.30    251.73 o 
  -8   8   8      313.59      767.52    266.07 o 
  -7   8   8       71.00       98.83    150.43 o 
  -6   8   8      752.80      470.35    158.63 o 
  -5   8   8     2145.16     2542.00    311.32 o 
  -4   8   8      954.96      856.53    192.97 o 
  -3   8   8     1628.86     1545.71    232.95 o 
  -2   8   8     3835.85     4223.89    456.07 o 
  -1   8   8     4319.49     4874.93    405.88 o 
   0   8   8     1141.82     1302.01    208.01 o 
   1   8   8     5892.23     5718.47    398.12 o 
   2   8   8     3470.92     2931.19    261.06 o 
   3   8   8     1949.49     1409.25    196.18 o 
   4   8   8      519.29      476.72    151.44 o 
   5   8   8     2036.11     1942.14    295.13 o 
   6   8   8      110.18       70.61    167.61 o 
   7   8   8      226.12      196.48    193.71 o 
   8   8   8       75.27      -63.44    434.87 o 
  -9   9   8       13.35      283.69    249.47 o 
  -8   9   8      376.28      369.75    239.36 o 
  -7   9   8      525.17      921.99    276.00 o 
  -6   9   8      124.16      245.86    130.01 o 
  -5   9   8      279.48      296.16    150.70 o 
  -4   9   8      179.07      333.44    153.87 o 
  -3   9   8     1159.51     1570.51    243.49 o 
  -2   9   8      507.02      661.37    169.04 o 
  -1   9   8     1143.52     1339.26    210.40 o 
   0   9   8     1286.12     1540.04    199.17 o 
   1   9   8     1195.36     1018.43    191.70 o 
   2   9   8      760.25      584.73    170.50 o 
   3   9   8      731.88      791.22    179.87 o 
   4   9   8      179.18      382.83    203.66 o 
   5   9   8      450.61      355.14    208.86 o 
   6   9   8       38.02      112.74    231.66 o 
   7   9   8      249.06      -27.00    216.76 o 
  -9  10   8     1234.36     1750.98    612.80 o 
  -8  10   8     2452.23     2276.93    578.73 o 
  -7  10   8     4979.85     4433.78    605.68 o 
  -6  10   8     3506.69     3715.80    412.61 o 
  -5  10   8     4420.09     4441.44    427.76 o 
  -4  10   8    11160.10    10822.51    824.97 o 
  -3  10   8     8997.23    10202.95    777.26 o 
  -2  10   8     6646.31     7550.09    613.42 o 
  -1  10   8    12766.59    13566.80    949.88 o 
   0  10   8    10267.49    11838.05    813.05 o 
   1  10   8     5995.08     6032.32    512.50 o 
   2  10   8     6614.01     6841.26    561.09 o 
   3  10   8     8495.27     8385.97    655.97 o 
   4  10   8     4104.81     4915.78    578.52 o 
   5  10   8     4172.48     4146.95    543.47 o 
   6  10   8     2987.83     4409.20    658.09 o 
   7  10   8     2443.92     2275.50    623.60 o 
  -8  11   8       82.15     -517.92    526.00 o 
  -7  11   8       71.86      556.58    657.50 o 
  -6  11   8       26.05      -87.33    151.42 o 
  -5  11   8       18.17      135.31    147.40 o 
  -4  11   8       16.26       10.86    143.02 o 
  -3  11   8       46.59      145.77    170.46 o 
  -2  11   8      452.51      677.18    227.12 o 
  -1  11   8       67.35       81.62    145.70 o 
   0  11   8       51.51      138.64    151.23 o 
   1  11   8      174.71      355.12    198.52 o 
   2  11   8       24.40      283.59    182.21 o 
   3  11   8       80.70     -151.93    164.22 o 
   4  11   8       95.59      543.99    262.81 o 
   5  11   8       70.11      -55.55    203.38 o 
   6  11   8       13.47     -263.36    263.36 o 
  -7  12   8     1880.68     3255.70    847.83 o 
  -6  12   8     2904.02     2876.00    503.85 o 
  -5  12   8     5296.51     5447.40    609.14 o 
  -4  12   8     4912.73     5303.03    643.94 o 
  -3  12   8     4950.30     5134.04    613.85 o 
  -2  12   8     6319.83     6687.12    815.16 o 
  -1  12   8     7990.45    11261.07   2232.01 o 
   0  12   8     4783.00     5013.20    510.02 o 
   1  12   8     7201.39     6951.75    640.33 o 
   2  12   8     5496.05     5115.48    542.29 o 
   3  12   8     4357.38     4506.09    617.65 o 
   4  12   8     2113.13     2079.63    428.27 o 
   5  12   8     2932.51     3840.34    766.78 o 
  -7  13   8      572.02     1167.35    996.63 o 
  -6  13   8        8.61      427.88    289.96 o 
  -5  13   8       99.80      199.39    206.22 o 
  -4  13   8        8.29      -82.78    195.48 o 
  -3  13   8       95.15      487.26    291.22 o 
  -2  13   8       17.60     -114.25    198.83 o 
  -1  13   8       82.34      244.04    231.11 o 
   0  13   8      250.62      437.85    245.76 o 
   1  13   8      234.80      158.48    213.97 o 
   2  13   8      197.74      193.59    210.73 o 
   3  13   8      596.45      702.36    373.00 o 
   4  13   8      237.11      151.40    284.52 o 
  -5  14   8       11.70      -59.63    196.32 o 
  -4  14   8      165.01      168.37    273.87 o 
  -3  14   8       31.58      -54.02    256.62 o 
  -2  14   8       40.34      264.26    329.36 o 
  -1  14   8       64.58      150.85    373.16 o 
   0  14   8       19.04      453.22    327.16 o 
   1  14   8        1.08      122.81    248.71 o 
   2  14   8        1.36      273.90    260.26 o 
   3  14   8       83.53      330.66    294.25 o 
  -4  15   8        2.06      105.27    212.01 o 
  -3  15   8        6.03      261.77    313.53 o 
  -2  15   8       15.87      130.90    233.37 o 
  -1  15   8       25.96      584.26    308.38 o 
   0  15   8       18.44       33.75    210.80 o 
   1  15   8       17.96      294.66    342.72 o 
   2  15   8       20.41      292.55    399.14 o 
 -11   1   9     2973.03     3689.40    738.04 o 
 -10   1   9     3985.20     4392.98    594.96 o 
  -9   1   9     2503.84     2659.87    446.80 o 
  -8   1   9     4923.77     5882.22    575.53 o 
  -7   1   9    15781.59    16838.32   1118.60 o 
  -6   1   9     1399.46     1259.28    175.26 o 
  -5   1   9     6032.20     6142.08    304.63 o 
  -4   1   9    13442.91    13956.02    559.75 o 
  -3   1   9     7336.15     7271.27    317.63 o 
  -2   1   9     3282.94     3256.45    168.98 o 
  -1   1   9    12098.08    11705.81    361.35 o 
   0   1   9    18849.71    17428.31    584.95 o 
   1   1   9     7981.46     7286.49    512.63 o 
   2   1   9    14145.26    14089.78    885.19 o 
   3   1   9    21221.19    21977.44   1397.23 o 
   4   1   9    14383.04    14255.60    995.82 o 
   5   1   9    12107.20    12203.51    911.43 o 
   6   1   9     8616.80     8327.43    724.31 o 
   7   1   9     8705.47     8526.62   1112.52 o 
   8   1   9     2597.71     2767.50    458.82 o 
   9   1   9     2409.34     1196.71    585.84 o 
 -11   2   9      796.03      572.33    300.07 o 
 -10   2   9     1146.87     1290.63    339.46 o 
  -9   2   9      163.80      299.81    248.08 o 
  -8   2   9     2601.03     2575.61    366.79 o 
  -7   2   9     2563.59     2687.20    348.11 o 
  -6   2   9     3163.90     3088.98    226.64 o 
  -5   2   9     3612.94     3615.66    234.07 o 
  -4   2   9     7276.45     7983.18    378.42 o 
  -3   2   9     5981.61     6952.73    429.04 o 
  -2   2   9     9292.34     9396.33    373.39 o 
  -1   2   9    11847.39    11422.09    394.89 o 
   0   2   9    14739.54    15377.09    659.93 o 
   1   2   9    13429.95    12671.93    769.44 o 
   2   2   9    11026.75     9672.18    728.89 o 
   3   2   9     5977.65     6136.83    544.00 o 
   4   2   9    10903.85    11063.38    848.81 o 
   5   2   9     7973.50     9098.03    790.65 o 
   6   2   9     3734.77     3630.01    504.31 o 
   7   2   9     2402.20     2091.03    359.61 o 
   8   2   9     3756.89     2252.16    460.21 o 
   9   2   9      869.04      192.03    387.01 o 
 -11   3   9      109.25      -69.33    230.48 o 
 -10   3   9       65.82      226.11    220.47 o 
  -9   3   9       13.39        1.97    144.66 o 
  -8   3   9        6.24       97.84    197.38 o 
  -7   3   9     2022.66     1786.09    283.59 o 
  -6   3   9     1131.36      846.66    175.80 o 
  -5   3   9      411.91      466.94    140.32 o 
  -4   3   9     1414.73     1262.27    146.48 o 
  -3   3   9      540.66      627.27    126.04 o 
  -2   3   9      298.36      431.65     97.23 o 
  -1   3   9     1360.10     1586.13    140.13 o 
   0   3   9     1010.48      804.41    138.23 o 
   1   3   9       17.91      149.98    107.81 o 
   2   3   9       17.68       50.89    101.69 o 
   3   3   9      162.46      374.73    160.24 o 
   4   3   9       93.44      108.63    191.86 o 
   5   3   9      312.42      575.67    242.32 o 
   6   3   9        5.87      366.54    196.00 o 
   7   3   9      637.49      646.48    304.67 o 
   8   3   9       32.05     -211.88    211.88 o 
   9   3   9      133.99      596.63    484.94 o 
 -11   4   9      675.25      999.84    361.51 o 
 -10   4   9      513.82      748.19    345.35 o 
  -9   4   9      926.27     1256.77    301.73 o 
  -8   4   9     2320.59     2178.35    374.93 o 
  -7   4   9     2364.86     2566.47    351.26 o 
  -6   4   9     1859.83     1983.87    191.64 o 
  -5   4   9     5628.45     5673.72    351.22 o 
  -4   4   9     4639.93     5069.00    338.90 o 
  -3   4   9     4265.09     4332.02    283.15 o 
  -2   4   9     4251.89     4408.46    261.68 o 
  -1   4   9     3834.06     3874.66    321.99 o 
   0   4   9     1965.73     1848.27    168.89 o 
   1   4   9     2617.91     2585.92    251.89 o 
   2   4   9     3977.05     4048.46    331.75 o 
   3   4   9     2391.80     2613.83    277.03 o 
   4   4   9     2829.59     3186.33    394.83 o 
   5   4   9     2734.22     2440.45    290.19 o 
   6   4   9     2072.16     2014.17    337.43 o 
   7   4   9     1169.09     1515.85    336.86 o 
   8   4   9     1355.66     1175.34    348.25 o 
 -11   5   9     1961.87     2043.81    473.54 o 
 -10   5   9     2614.95     2732.14    527.31 o 
  -9   5   9     1283.37     1468.51    346.51 o 
  -8   5   9     3378.15     3035.26    449.53 o 
  -7   5   9    11622.43    11966.17   1025.27 o 
  -6   5   9     2783.88     2398.04    224.67 o 
  -5   5   9     8106.91     8356.22    456.70 o 
  -4   5   9    20376.79    20299.27    932.55 o 
  -3   5   9    15414.02    16676.89    787.17 o 
  -2   5   9     7618.90     7639.46    411.48 o 
  -1   5   9    17020.29    16738.04    757.61 o 
   0   5   9    22927.61    22207.89   1119.85 o 
   1   5   9     7483.00     7329.36    511.08 o 
   2   5   9     9507.84     9766.17    636.20 o 
   3   5   9    12100.09    12399.79    807.77 o 
   4   5   9     5595.23     5626.49    487.97 o 
   5   5   9     4123.13     4127.57    423.08 o 
   6   5   9     4292.47     3979.97    501.78 o 
   7   5   9     4682.82     4075.48    544.06 o 
   8   5   9     1686.73     1777.35    396.89 o 
 -10   6   9       26.54      175.46    227.63 o 
  -9   6   9      410.30      115.84    191.87 o 
  -8   6   9       11.51     -106.32    187.08 o 
  -7   6   9      100.05      179.64    166.84 o 
  -6   6   9       99.76      234.33    103.77 o 
  -5   6   9      263.89      436.28    134.51 o 
  -4   6   9       16.98      170.41    137.46 o 
  -3   6   9      138.49      398.64    149.92 o 
  -2   6   9      647.09      855.08    167.41 o 
  -1   6   9      767.69     1022.30    169.38 o 
   0   6   9     2613.24     2544.33    250.80 o 
   1   6   9     2641.59     2441.02    234.52 o 
   2   6   9     1626.78     1702.61    263.42 o 
   3   6   9      630.82      965.03    216.12 o 
   4   6   9     2112.19     1842.93    287.09 o 
   5   6   9      576.64      758.49    229.45 o 
   6   6   9       48.82       -2.03    151.52 o 
   7   6   9       35.74      286.48    237.45 o 
   8   6   9      287.34      215.37    253.69 o 
 -10   7   9      782.52     1107.77    419.57 o 
  -9   7   9     1186.10     1352.01    389.83 o 
  -8   7   9     2771.41     2669.69    486.80 o 
  -7   7   9     1352.33     1625.89    311.46 o 
  -6   7   9     9832.69     9071.55    815.10 o 
  -5   7   9     5124.06     5630.60    428.15 o 
  -4   7   9     9546.70    10371.68    648.72 o 
  -3   7   9    12422.50    12801.74    822.76 o 
  -2   7   9    11948.85    11632.55    683.18 o 
  -1   7   9    11986.06    12527.03    824.15 o 
   0   7   9    12290.15    11438.71    650.44 o 
   1   7   9     9093.79     8363.08    519.63 o 
   2   7   9     6903.72     7028.85    555.86 o 
   3   7   9     5392.25     5291.89    490.40 o 
   4   7   9     2947.43     2988.67    388.88 o 
   5   7   9     1246.24     1511.63    320.17 o 
   6   7   9     3123.96     2874.49    453.06 o 
   7   7   9      713.92      654.38    277.79 o 
   8   7   9     1044.69      764.49    337.16 o 
 -10   8   9      569.75      645.18    319.70 o 
  -9   8   9      799.08      440.65    263.23 o 
  -8   8   9     1851.83     2342.92    402.84 o 
  -7   8   9     1714.11     1793.44    377.29 o 
  -6   8   9      994.28     1118.07    225.43 o 
  -5   8   9     4528.96     4979.91    435.07 o 
  -4   8   9     3627.00     3510.22    374.89 o 
  -3   8   9     4656.97     4311.03    363.80 o 
  -2   8   9     5843.64     5774.19    492.21 o 
  -1   8   9     6953.93     7137.80    495.05 o 
   0   8   9     5297.53     5487.95    413.13 o 
   1   8   9     6587.38     6067.79    437.93 o 
   2   8   9     7292.19     7284.56    463.84 o 
   3   8   9     3713.91     3824.67    419.32 o 
   4   8   9     3685.71     3801.74    438.64 o 
   5   8   9     2518.62     2230.24    380.16 o 
   6   8   9     1586.75     1636.50    347.53 o 
   7   8   9      734.72      879.02    374.92 o 
  -9   9   9      127.62      285.13    274.81 o 
  -8   9   9      471.30       63.35    220.41 o 
  -7   9   9     1844.53     1723.40    499.98 o 
  -6   9   9      209.87       90.75    147.72 o 
  -5   9   9      511.04      356.26    175.37 o 
  -4   9   9     2149.11     2291.29    305.92 o 
  -3   9   9     1128.26      994.40    214.98 o 
  -2   9   9       73.02       85.78    124.54 o 
  -1   9   9      979.93      928.64    186.04 o 
   0   9   9     3135.56     3258.53    327.20 o 
   1   9   9      534.98      805.99    183.07 o 
   2   9   9     1391.99     1370.73    200.72 o 
   3   9   9     2527.26     2054.87    313.16 o 
   4   9   9     1138.45     1086.88    275.25 o 
   5   9   9      830.30      905.46    290.72 o 
   6   9   9     1085.35     1522.93    867.44 o 
   7   9   9     1079.25      942.90    593.48 o 
  -9  10   9      537.52     -148.77    525.42 o 
  -8  10   9      308.17      -44.63    270.49 o 
  -7  10   9      411.41      456.32    303.70 o 
  -6  10   9      327.58      494.57    209.78 o 
  -5  10   9      785.45      983.84    243.89 o 
  -4  10   9      629.26      569.33    201.55 o 
  -3  10   9      428.16      787.51    234.19 o 
  -2  10   9      686.44      950.36    235.45 o 
  -1  10   9     2089.85     2490.52    331.41 o 
   0  10   9      787.83      515.84    190.97 o 
   1  10   9      753.46      978.63    277.72 o 
   2  10   9     1114.95     1255.92    230.95 o 
   3  10   9      812.49     1160.05    300.07 o 
   4  10   9       50.00       93.67    227.70 o 
   5  10   9      341.99      482.93    266.01 o 
   6  10   9      321.78      137.13    348.80 o 
  -8  11   9     2496.20     2198.66    650.30 o 
  -7  11   9     1732.71     1702.78    992.02 o 
  -6  11   9     5334.64     4503.96    562.06 o 
  -5  11   9     2656.14     2652.33    457.56 o 
  -4  11   9     5725.39     6316.64    629.07 o 
  -3  11   9     5907.37     7166.66    689.96 o 
  -2  11   9     5251.82     5885.79    589.68 o 
  -1  11   9     5993.67     6357.03    582.51 o 
   0  11   9     6614.73     6860.89    603.53 o 
   1  11   9     3902.01     3903.99    435.55 o 
   2  11   9     3730.94     3458.74    464.85 o 
   3  11   9     3841.22     3717.97    505.53 o 
   4  11   9     2543.39     3584.87    563.68 o 
   5  11   9     1234.15      847.23    337.21 o 
   6  11   9     2568.64     2799.81    618.89 o 
  -7  12   9      242.87     -215.39    444.10 o 
  -6  12   9       54.16      161.61    243.28 o 
  -5  12   9      717.10      714.57    282.09 o 
  -4  12   9      145.78      -94.26    191.78 o 
  -3  12   9      189.69      583.33    283.71 o 
  -2  12   9       57.76      246.38    221.66 o 
  -1  12   9       37.46     -117.45    199.79 o 
   0  12   9       23.35      294.08    190.53 o 
   1  12   9       27.82      132.08    168.90 o 
   2  12   9       52.04      387.68    224.74 o 
   3  12   9       21.09       48.51    186.68 o 
   4  12   9      144.79      -94.29    274.05 o 
   5  12   9      117.79     -204.26    334.39 o 
  -6  13   9      619.68     1050.83    449.91 o 
  -5  13   9     1004.96      819.85    301.95 o 
  -4  13   9      668.08     1183.88    419.40 o 
  -3  13   9      937.37     1113.70    349.75 o 
  -2  13   9     1826.30     1998.25    409.05 o 
  -1  13   9     1358.42     1713.96    368.34 o 
   0  13   9      449.75      276.96    218.32 o 
   1  13   9     1405.82     1895.97    460.50 o 
   2  13   9      926.39     1308.41    407.08 o 
   3  13   9      637.49      829.87    379.27 o 
   4  13   9      756.74      991.85    585.87 o 
  -5  14   9     1340.13     1711.27    462.74 o 
  -4  14   9     1503.93     1244.24    476.67 o 
  -3  14   9      942.88     1032.31    378.60 o 
  -2  14   9      838.12     1077.73    377.95 o 
  -1  14   9     1692.69     1731.12    422.18 o 
   0  14   9      575.52      691.62    434.86 o 
   1  14   9      466.87      428.30    296.76 o 
   2  14   9      753.95     1347.67    433.68 o 
  -3  15   9     1005.54     1677.31    640.17 o 
  -2  15   9     1031.75     1183.90    452.25 o 
  -1  15   9     1182.41     1183.05    436.68 o 
   0  15   9     1356.46     1517.37    540.66 o 
 -11   0  10      285.29      163.83    343.19 o 
 -10   0  10      477.15      242.08    308.72 o 
  -9   0  10       22.64       99.66    269.60 o 
  -8   0  10      145.73      306.70    297.99 o 
  -7   0  10      378.71      906.20    369.12 o 
  -6   0  10       32.66      129.89    122.50 o 
  -5   0  10       34.15      220.02    153.08 o 
  -4   0  10     1640.03     1492.14    219.40 o 
  -3   0  10      838.75      965.69    162.93 o 
  -2   0  10       42.10      199.36    387.58 o 
  -1   0  10     3523.87     3445.86    431.67 o 
   0   0  10    11341.59    11538.85   1083.77 o 
   1   0  10      411.73      501.63    367.97 o 
   2   0  10     2530.69     2933.83    511.03 o 
   3   0  10    11383.38    10153.38   1103.92 o 
   4   0  10      483.61      480.69    365.08 o 
   5   0  10       21.14      112.95    217.39 o 
   6   0  10     1620.96     1273.11    598.09 o 
   7   0  10     1227.97     1599.79    498.56 o 
   8   0  10       20.97      292.26    371.07 o 
 -11   1  10      654.50      654.41    368.43 o 
 -10   1  10      880.51     1204.41    345.52 o 
  -9   1  10      533.77      676.01    382.94 o 
  -8   1  10     1102.17     1202.99    272.48 o 
  -7   1  10     2998.07     2919.81    417.32 o 
  -6   1  10     2191.96     1879.76    179.18 o 
  -5   1  10     1687.20     1740.06    168.69 o 
  -4   1  10     5845.77     5787.35    308.65 o 
  -3   1  10    11800.13    12557.39    523.40 o 
  -2   1  10     2663.73     2784.25    199.79 o 
  -1   1  10     7893.84     7559.32    320.21 o 
   0   1  10    11670.24    11563.67    748.08 o 
   1   1  10     4281.83     4435.21    429.82 o 
   2   1  10     8911.21     8931.04    692.05 o 
   3   1  10     7567.07     7924.00    691.75 o 
   4   1  10     3728.15     3767.75    439.07 o 
   5   1  10     3000.57     3142.17    433.03 o 
   6   1  10     2695.52     2538.05    424.26 o 
   7   1  10      811.46      854.51    336.49 o 
   8   1  10      764.22      852.34    297.69 o 
 -11   2  10        9.37      248.75    250.76 o 
 -10   2  10        1.93      216.56    302.82 o 
  -9   2  10       10.97      429.16    223.32 o 
  -8   2  10       32.46      571.48    222.38 o 
  -7   2  10       11.37     -172.61    172.61 o 
  -6   2  10       90.94        1.10     76.42 o 
  -5   2  10       50.66       30.88     72.62 o 
  -4   2  10       51.77      108.31     97.84 o 
  -3   2  10      217.95      235.75     96.83 o 
  -2   2  10      467.99      432.50     92.77 o 
  -1   2  10     1109.49     1060.02    133.34 o 
   0   2  10     1726.80     1839.87    180.38 o 
   1   2  10      628.07      625.95    270.55 o 
   2   2  10      337.17      368.63    268.03 o 
   3   2  10      630.79      963.04    245.79 o 
   4   2  10      139.92       77.81    154.69 o 
   5   2  10       14.61      352.89    208.54 o 
   6   2  10        8.19      -32.52    221.32 o 
   7   2  10        2.72      -28.00    209.94 o 
   8   2  10       48.65     -101.08    204.12 o 
 -11   3  10     3322.36     3566.15    651.85 o 
 -10   3  10     4074.48     4726.43    912.39 o 
  -9   3  10     3529.71     3789.41    501.00 o 
  -8   3  10     7792.81     7702.29    704.23 o 
  -7   3  10    14327.64    14644.58   1072.98 o 
  -6   3  10    11215.66    10829.18    936.11 o 
  -5   3  10    13725.93    14536.67    709.91 o 
  -4   3  10    26068.60    26828.77   1143.46 o 
  -3   3  10    31963.04    34836.82   1402.90 o 
  -2   3  10    20011.55    19418.93   1168.19 o 
  -1   3  10    38525.89    43033.67   2031.42 o 
   0   3  10    40474.41    44034.04   1994.51 o 
   1   3  10    27211.73    27042.43   1449.84 o 
   2   3  10    35434.02    38460.57   2380.84 o 
   3   3  10    30391.99    32527.35   2190.94 o 
   4   3  10    18093.45    20123.68   1733.37 o 
   5   3  10    16837.23    17788.20   1409.01 o 
   6   3  10    13713.51    14349.85   1254.94 o 
   7   3  10     6927.91     6273.38    702.71 o 
   8   3  10     5074.50     4155.46    676.29 o 
 -10   4  10      148.15     -198.35    237.91 o 
  -9   4  10       12.54      150.49    210.49 o 
  -8   4  10      202.02      385.62    260.40 o 
  -7   4  10      379.33      289.90    195.89 o 
  -6   4  10       44.19      139.03    120.59 o 
  -5   4  10       14.82      123.98    169.99 o 
  -4   4  10      303.41      443.76    160.30 o 
  -3   4  10       41.36      508.18    275.07 o 
  -2   4  10     1256.88     1471.02    170.03 o 
  -1   4  10       58.13       11.81    113.94 o 
   0   4  10      724.87      897.61    179.73 o 
   1   4  10     1543.57     1466.45    214.16 o 
   2   4  10       21.29      111.70    121.71 o 
   3   4  10     3291.67     2906.49    377.00 o 
   4   4  10       35.22      163.67    171.09 o 
   5   4  10       22.30      285.87    231.59 o 
   6   4  10     1653.65     1321.50    322.39 o 
   7   4  10     1473.30     1686.62    368.03 o 
   8   4  10       47.35      167.44    221.25 o 
 -10   5  10      342.73      863.28    347.42 o 
  -9   5  10      644.18      470.39    266.73 o 
  -8   5  10     1365.83      973.39    287.19 o 
  -7   5  10      629.78      716.73    237.32 o 
  -6   5  10      358.68      561.75    164.47 o 
  -5   5  10     1574.89     1569.04    197.65 o 
  -4   5  10      469.24      578.72    158.92 o 
  -3   5  10      484.33      417.46    131.89 o 
  -2   5  10     1281.21     1288.31    159.22 o 
  -1   5  10      693.64      604.35    166.62 o 
   0   5  10       80.53      299.73    238.42 o 
   1   5  10     1124.26     1294.88    206.78 o 
   2   5  10      447.73      952.94    197.84 o 
   3   5  10      435.55      689.65    183.51 o 
   4   5  10      453.13      265.02    157.68 o 
   5   5  10      715.66      946.32    322.17 o 
   6   5  10      371.59      891.53    304.06 o 
   7   5  10      514.80      555.24    421.05 o 
   8   5  10      190.48     -200.42    262.75 o 
 -10   6  10      275.21      448.28    284.51 o 
  -9   6  10      493.44      773.20    306.66 o 
  -8   6  10      735.70      836.43    277.11 o 
  -7   6  10     1649.37     1668.28    318.57 o 
  -6   6  10     1006.81     1099.47    185.83 o 
  -5   6  10     1130.63     1252.38    197.10 o 
  -4   6  10     1998.67     1704.44    237.30 o 
  -3   6  10     1425.77     1477.91    220.57 o 
  -2   6  10      759.96     1073.35    167.14 o 
  -1   6  10      827.91      993.17    178.65 o 
   0   6  10     1191.93     1473.97    242.81 o 
   1   6  10       44.39       32.86    131.21 o 
   2   6  10       24.33      157.98    171.41 o 
   3   6  10      955.82     1120.04    228.90 o 
   4   6  10      467.62      273.76    203.06 o 
   5   6  10       31.27      338.83    377.30 o 
   6   6  10      598.14      370.94    238.00 o 
   7   6  10      515.00      575.16    289.40 o 
 -10   7  10      927.96      836.24    409.24 o 
  -9   7  10      488.70      305.47    265.23 o 
  -8   7  10     1881.80     1859.24    489.66 o 
  -7   7  10     4786.61     4815.52    562.74 o 
  -6   7  10     3032.37     2985.13    353.86 o 
  -5   7  10     4337.82     4079.01    362.63 o 
  -4   7  10     9313.22     9815.43    697.91 o 
  -3   7  10     9950.99    10938.81    669.58 o 
  -2   7  10     5454.27     4977.40    387.42 o 
  -1   7  10    11787.64    11567.96    689.76 o 
   0   7  10     9446.86     9415.09    595.06 o 
   1   7  10     5517.32     5286.59    450.50 o 
   2   7  10     5750.77     6241.19    725.66 o 
   3   7  10     4717.44     4663.45    473.90 o 
   4   7  10     2205.07     1853.89    321.13 o 
   5   7  10     2937.82     2960.36    730.74 o 
   6   7  10     2530.34     2448.02    446.18 o 
   7   7  10     1530.90     1484.05    385.24 o 
  -9   8  10       17.04       46.58    223.93 o 
  -8   8  10        0.03      149.78    208.65 o 
  -7   8  10       39.77      -51.87    177.67 o 
  -6   8  10      184.56      256.43    170.22 o 
  -5   8  10      145.43      423.76    182.90 o 
  -4   8  10       72.48      145.91    138.05 o 
  -3   8  10      120.47      347.65    149.02 o 
  -2   8  10       83.46      191.23    149.53 o 
  -1   8  10        3.25      -83.62    124.21 o 
   0   8  10      608.96      293.80    142.01 o 
   1   8  10      106.27      234.75    147.34 o 
   2   8  10       30.15        6.76    131.06 o 
   3   8  10     1029.22     1182.74    246.16 o 
   4   8  10        0.44       71.90    312.76 o 
   5   8  10        0.95      441.31    256.68 o 
   6   8  10      148.14      162.30    202.44 o 
   7   8  10       74.56     -227.65    289.26 o 
  -9   9  10     2010.97     1794.15    474.84 o 
  -8   9  10     4656.11     4216.37   1141.15 o 
  -7   9  10     5088.21     4864.10    632.27 o 
  -6   9  10     4585.93     5425.59    544.24 o 
  -5   9  10    10173.33    10671.90    786.98 o 
  -4   9  10    11056.57    12122.78    886.10 o 
  -3   9  10     6307.43     7219.21    561.72 o 
  -2   9  10    12704.35    13469.86    851.55 o 
  -1   9  10    12115.08    12096.26    851.81 o 
   0   9  10     5729.46     6309.01    484.74 o 
   1   9  10     7267.31     6470.02    558.51 o 
   2   9  10     5929.60     5408.12    515.98 o 
   3   9  10     4995.18     4803.38    507.65 o 
   4   9  10     3486.55     3161.34    462.47 o 
   5   9  10     4264.10     4821.06    719.83 o 
   6   9  10     3396.63     3712.95    707.50 o 
  -8  10  10       97.67       16.28    236.12 o 
  -7  10  10      257.23     1256.86    606.86 o 
  -6  10  10       80.60      154.78    197.01 o 
  -5  10  10      192.49      -19.49    166.82 o 
  -4  10  10      466.14      863.46    253.21 o 
  -3  10  10      390.85      627.50    218.11 o 
  -2  10  10      329.94      158.10    171.07 o 
  -1  10  10      402.93      219.43    193.65 o 
   0  10  10      737.69     1187.28    242.60 o 
   1  10  10      102.94      -44.77    154.23 o 
   2  10  10       34.20      598.55    251.89 o 
   3  10  10      539.54      583.46    265.63 o 
   4  10  10      162.80      386.24    285.97 o 
   5  10  10       32.20       68.17    256.66 o 
   6  10  10       87.92     -122.51    319.41 o 
  -7  11  10       27.32       58.65    452.75 o 
  -6  11  10      181.67      -73.14    221.85 o 
  -5  11  10      280.27      460.89    240.22 o 
  -4  11  10       85.20       84.63    169.55 o 
  -3  11  10       88.42      148.60    180.49 o 
  -2  11  10      492.85      695.25    237.00 o 
  -1  11  10        5.88      309.36    195.63 o 
   0  11  10        5.43       66.50    148.51 o 
   1  11  10       21.66      148.59    180.77 o 
   2  11  10        6.33      204.92    217.60 o 
   3  11  10       64.11      328.35    237.67 o 
   4  11  10        8.93       41.48    235.40 o 
   5  11  10       75.94     -145.26    328.01 o 
  -7  12  10      274.99      280.23    471.21 o 
  -6  12  10      392.08      537.80    346.90 o 
  -5  12  10      247.76      187.77    229.49 o 
  -4  12  10      580.88     1095.07    330.76 o 
  -3  12  10      513.86      767.62    300.98 o 
  -2  12  10      222.27       94.29    190.85 o 
  -1  12  10      521.05      204.92    214.55 o 
   0  12  10      125.99        2.66    173.97 o 
   1  12  10      561.85      569.81    249.27 o 
   2  12  10      315.81      462.53    251.91 o 
   3  12  10       31.52      216.47    270.74 o 
   4  12  10      168.23     -338.89    347.41 o 
  -6  13  10      945.11      218.32    410.93 o 
  -5  13  10     2103.94     1813.66    441.01 o 
  -4  13  10     2211.49     1878.99    432.73 o 
  -3  13  10     1105.36     1508.21    386.06 o 
  -2  13  10     2193.09     2300.93    445.24 o 
  -1  13  10     2515.59     3283.56    556.38 o 
   0  13  10     1402.73     2158.04    568.47 o 
   1  13  10     2158.39     1857.83    446.19 o 
   2  13  10     2422.89     1968.40    489.25 o 
   3  13  10     2499.10     2485.01    577.09 o 
  -4  14  10      123.12      617.84    533.99 o 
  -3  14  10       91.24        7.29    278.57 o 
  -2  14  10      100.64      -58.39    221.24 o 
  -1  14  10       57.12      461.57    316.75 o 
   0  14  10       78.55      419.88    308.98 o 
   1  14  10       13.11      111.03    240.95 o 
 -11   1  11      875.53      678.37    331.13 o 
 -10   1  11      957.77     1281.80    354.17 o 
  -9   1  11     1108.88     1305.10    321.51 o 
  -8   1  11     2144.67     2229.69    467.02 o 
  -7   1  11     1818.59     1917.27    325.70 o 
  -6   1  11     2308.03     2023.88    207.73 o 
  -5   1  11     4377.88     4448.30    297.30 o 
  -4   1  11     1489.10     1539.25    162.92 o 
  -3   1  11     2539.19     2591.22    196.79 o 
  -2   1  11     5963.36     5897.74    278.09 o 
  -1   1  11     4601.57     4440.71    551.81 o 
   0   1  11     1529.77     1620.12    262.44 o 
   1   1  11    11465.39    12599.11    960.52 o 
   2   1  11     4478.53     4766.04    481.77 o 
   3   1  11     4343.00     4449.83    502.19 o 
   4   1  11     2641.54     2367.46    369.90 o 
   5   1  11     4152.99     3807.45    505.34 o 
   6   1  11     1002.44     1030.16    322.37 o 
   7   1  11      905.71      911.74    389.10 o 
   8   1  11     1045.86     1287.91    474.49 o 
 -10   2  11     1512.09     1568.26    398.17 o 
  -9   2  11      872.54      904.33    303.27 o 
  -8   2  11     6813.63     6046.62    613.32 o 
  -7   2  11     6808.14     7297.75    655.08 o 
  -6   2  11     5367.58     4975.00    327.76 o 
  -5   2  11     7906.07     8259.59    471.68 o 
  -4   2  11    28802.69    31378.48   1363.44 o 
  -3   2  11     9987.12     9770.00    466.96 o 
  -2   2  11    14930.74    14750.44    588.99 o 
  -1   2  11    33598.89    32316.62   2415.33 o 
   0   2  11    22959.31    23167.87   1478.73 o 
   1   2  11    20025.20    21464.29   1468.84 o 
   2   2  11     9209.71     9415.10    772.55 o 
   3   2  11    19465.68    20530.69   1489.84 o 
   4   2  11     9023.81     8726.77    786.46 o 
   5   2  11     3183.77     3388.93    488.56 o 
   6   2  11     5667.67     5879.78    736.64 o 
   7   2  11     3811.28     2826.82    832.64 o 
   8   2  11     1528.76      924.76    337.54 o 
 -10   3  11       36.69      -67.00    239.14 o 
  -9   3  11        0.61     -140.45    208.14 o 
  -8   3  11      148.14      556.11    230.62 o 
  -7   3  11      377.77      452.56    210.93 o 
  -6   3  11      803.24      893.60    248.90 o 
  -5   3  11     2056.34     2012.76    210.33 o 
  -4   3  11      639.56     1023.37    170.16 o 
  -3   3  11     1669.77     1543.80    175.17 o 
  -2   3  11     1174.99     1080.43    134.38 o 
  -1   3  11      396.24      546.49    273.52 o 
   0   3  11      545.97      765.04    208.87 o 
   1   3  11     1232.37     1294.27    266.50 o 
   2   3  11      790.04      971.05    244.24 o 
   3   3  11      176.13      115.39    190.37 o 
   4   3  11      429.28      395.70    224.90 o 
   5   3  11       37.77      546.14    466.22 o 
   6   3  11      289.71      550.38    444.84 o 
   7   3  11        3.60      181.63    217.16 o 
 -10   4  11     1537.90     2175.19    680.80 o 
  -9   4  11     1320.19     1420.02    369.66 o 
  -8   4  11     2842.20     2882.55    430.99 o 
  -7   4  11     4237.38     4557.26    521.34 o 
  -6   4  11     2768.56     2957.23    266.67 o 
  -5   4  11     4795.10     4688.87    366.55 o 
  -4   4  11    10420.95    11653.10    674.03 o 
  -3   4  11     8237.92     7820.77    617.19 o 
  -2   4  11     6454.08     6456.58    379.51 o 
  -1   4  11    12441.50    13247.50    932.94 o 
   0   4  11    10909.16     9825.00    618.64 o 
   1   4  11     4850.83     4685.88    525.39 o 
   2   4  11     8175.73     8614.96    786.18 o 
   3   4  11     7415.09     7807.23    716.45 o 
   4   4  11     3780.59     3520.73    481.17 o 
   5   4  11     2758.52     2416.01    420.52 o 
   6   4  11     2901.27     2762.04    465.67 o 
   7   4  11     1607.73     1162.44    359.28 o 
 -10   5  11      361.86      543.49    301.87 o 
  -9   5  11      663.47      580.96    278.66 o 
  -8   5  11     1572.27     1545.72    484.33 o 
  -7   5  11     1813.20     2157.71    361.15 o 
  -6   5  11     3073.11     3437.17    333.64 o 
  -5   5  11     5536.64     5859.61    416.04 o 
  -4   5  11     3375.78     2992.65    316.99 o 
  -3   5  11     4550.39     4616.96    350.26 o 
  -2   5  11     8427.84     9028.19    521.39 o 
  -1   5  11     4295.67     4328.32    378.56 o 
   0   5  11     1507.91     1665.72    233.11 o 
   1   5  11     4293.99     4504.06    406.06 o 
   2   5  11     1364.93     1150.76    202.65 o 
   3   5  11      918.86     1034.31    292.83 o 
   4   5  11      589.73      594.26    243.73 o 
   5   5  11     1936.75     1785.21    525.29 o 
   6   5  11      525.88      581.63    294.38 o 
   7   5  11      562.27      279.32    351.68 o 
 -10   6  11       73.01      289.57    336.86 o 
  -9   6  11       10.12       25.90    176.15 o 
  -8   6  11     1051.59      919.22    307.27 o 
  -7   6  11      637.33     1166.74    292.30 o 
  -6   6  11      366.96      613.09    178.33 o 
  -5   6  11      290.11      168.01    124.05 o 
  -4   6  11     3955.05     4253.32    357.05 o 
  -3   6  11      137.25      119.22    115.23 o 
  -2   6  11      455.38      520.09    145.85 o 
  -1   6  11     2443.41     2821.53    313.98 o 
   0   6  11      692.94      714.76    187.03 o 
   1   6  11     1151.81     1101.09    220.12 o 
   2   6  11       58.59      137.03    156.62 o 
   3   6  11     1933.36     1907.61    355.96 o 
   4   6  11      843.25     1284.24    317.93 o 
   5   6  11       48.54     -223.18    237.75 o 
   6   6  11      408.78      123.24    210.25 o 
   7   6  11      285.88      259.01    258.88 o 
  -9   7  11      578.68      727.54    315.83 o 
  -8   7  11      628.43      511.09    325.83 o 
  -7   7  11      568.80      450.12    264.23 o 
  -6   7  11      932.56      973.21    186.38 o 
  -5   7  11     1242.16     1388.25    220.05 o 
  -4   7  11     2988.72     2789.56    349.99 o 
  -3   7  11     1422.50     1422.32    240.24 o 
  -2   7  11     3259.78     2989.28    321.89 o 
  -1   7  11     2695.95     2537.95    323.14 o 
   0   7  11     4989.94     4198.10    415.86 o 
   1   7  11      423.87      595.84    202.94 o 
   2   7  11     4904.91     5148.49    499.92 o 
   3   7  11     1484.52     1867.48    307.68 o 
   4   7  11     1753.63     1690.71    398.89 o 
   5   7  11     1470.69     1666.58    382.09 o 
   6   7  11     1707.52     1616.07    416.25 o 
  -9   8  11     1772.51     2060.52    492.99 o 
  -8   8  11     3861.76     4075.82    693.62 o 
  -7   8  11     5937.40     6283.37    755.00 o 
  -6   8  11     3646.22     3972.66    465.94 o 
  -5   8  11     5221.78     5200.84    481.00 o 
  -4   8  11    10106.30    11933.32    843.16 o 
  -3   8  11     6095.59     6438.21    557.58 o 
  -2   8  11     3425.85     4087.55    418.16 o 
  -1   8  11     8016.04     8702.69    690.84 o 
   0   8  11     7310.43     7230.42    584.91 o 
   1   8  11     2629.92     2816.24    365.12 o 
   2   8  11     7280.05     6869.70    616.06 o 
   3   8  11     7588.45     7543.67    691.76 o 
   4   8  11     4803.25     4453.00    643.32 o 
   5   8  11     4249.68     3820.76    605.16 o 
   6   8  11     4747.71     4597.22    920.17 o 
  -8   9  11      162.49       85.50    220.19 o 
  -7   9  11      180.69      133.44    235.49 o 
  -6   9  11      295.27      354.71    203.65 o 
  -5   9  11      260.84      653.31    296.23 o 
  -4   9  11       75.38      325.31    191.22 o 
  -3   9  11      286.58      244.25    167.57 o 
  -2   9  11      977.85     1012.70    325.00 o 
  -1   9  11      169.43      513.14    202.68 o 
   0   9  11      333.40      155.93    159.51 o 
   1   9  11      657.68      666.20    212.47 o 
   2   9  11      310.03      314.08    184.26 o 
   3   9  11      380.13      351.52    212.53 o 
   4   9  11      312.34      762.26    388.75 o 
   5   9  11      725.56      700.32    363.48 o 
  -8  10  11      613.05       63.97    270.15 o 
  -7  10  11     1356.38     1509.01    619.42 o 
  -6  10  11     1293.58      823.32    435.72 o 
  -5  10  11     1845.92     1236.95    372.28 o 
  -4  10  11      334.18      598.50    267.94 o 
  -3  10  11     1274.88     1545.22    334.50 o 
  -2  10  11      587.49      690.66    243.74 o 
  -1  10  11      267.54      676.25    252.88 o 
   0  10  11      821.80     1000.54    302.18 o 
   1  10  11      310.44      140.05    194.72 o 
   2  10  11     1327.10     1496.20    348.64 o 
   3  10  11      610.82       83.15    198.95 o 
   4  10  11      669.23      218.25    307.56 o 
   5  10  11     1471.83      542.76    451.09 o 
  -7  11  11      192.04      255.16    385.78 o 
  -6  11  11      293.99      606.81    335.67 o 
  -5  11  11      397.07      177.22    209.12 o 
  -4  11  11      958.43     1101.90    305.02 o 
  -3  11  11      242.98      697.75    305.15 o 
  -2  11  11     1161.97     1789.14    347.63 o 
  -1  11  11      739.58     1336.28    326.91 o 
   0  11  11     1860.19     1465.38    392.11 o 
   1  11  11      360.17      360.12    234.28 o 
   2  11  11     3245.72     2464.76    408.70 o 
   3  11  11     1032.06      712.49    330.38 o 
   4  11  11     1344.11      710.35    347.92 o 
  -6  12  11      169.03      -33.23    329.59 o 
  -5  12  11      354.73       99.60    213.72 o 
  -4  12  11     1395.60     1496.69    391.65 o 
  -3  12  11      718.17      892.88    339.17 o 
  -2  12  11      315.26      770.06    329.05 o 
  -1  12  11     1452.04     1985.33    420.55 o 
   0  12  11     1521.59     1502.36    347.38 o 
   1  12  11      173.73      401.71    275.01 o 
   2  12  11     1066.17      995.20    487.42 o 
   3  12  11      619.50     1620.40    753.24 o 
  -5  13  11      539.01      353.80    360.73 o 
  -4  13  11      526.10      139.25    321.29 o 
  -3  13  11      321.94     1048.03    385.70 o 
  -2  13  11      237.58       10.65    207.24 o 
  -1  13  11      956.77     1660.68    452.22 o 
   0  13  11      214.98      332.96    299.17 o 
   1  13  11      525.87      293.69    350.47 o 
   2  13  11      507.63      852.00    433.32 o 
  -2  14  11     1857.11     1164.75    587.07 o 
  -1  14  11     1985.43     2874.46    609.84 o 
 -10   0  12     3085.05     2965.97   1687.00 o 
  -9   0  12     2636.37     2950.82    985.09 o 
  -8   0  12     7089.31     7603.54   1343.84 o 
  -7   0  12    12422.45    14342.49   1644.19 o 
  -6   0  12     7292.55     7761.34    767.93 o 
  -5   0  12     9290.09     9502.74    867.62 o 
  -4   0  12    33550.98    34399.82   2088.86 o 
  -3   0  12    13870.28    14384.44    979.65 o 
  -2   0  12    20781.51    18098.75    970.43 o 
  -1   0  12    22320.26    23026.18   2482.35 o 
   0   0  12    29455.98    30628.51   2767.33 o 
   1   0  12     6029.37     6366.67    808.25 o 
   2   0  12    17183.83    17002.23   1729.86 o 
   3   0  12     6951.50     6703.03    890.66 o 
   4   0  12     4968.32     5295.90   1505.90 o 
   5   0  12     6393.29     7200.86   1126.97 o 
   6   0  12     3286.46     3251.76    775.95 o 
   7   0  12     1792.08     1733.87    732.48 o 
 -10   1  12      144.77      127.46    232.26 o 
  -9   1  12       35.63      216.64    223.79 o 
  -8   1  12      570.95      775.32    518.99 o 
  -7   1  12     1174.57     1341.67    300.09 o 
  -6   1  12      360.39      651.41    131.19 o 
  -5   1  12      676.25      719.31    144.28 o 
  -4   1  12     3335.26     3580.52    265.71 o 
  -3   1  12     3835.49     3559.46    277.58 o 
  -2   1  12      204.93      500.41    443.15 o 
  -1   1  12     4197.99     3902.13    448.12 o 
   0   1  12     1392.54     1257.72    264.80 o 
   1   1  12     1191.39     1354.04    274.29 o 
   2   1  12      148.00      307.18    187.79 o 
   3   1  12     2318.59     2097.35    379.90 o 
   4   1  12      276.40      131.42    196.05 o 
   5   1  12        9.27      -22.38    167.41 o 
   6   1  12      472.73      562.12    352.80 o 
   7   1  12       90.66      479.13    403.03 o 
 -10   2  12      290.76      470.75    404.53 o 
  -9   2  12      352.97      138.63    284.37 o 
  -8   2  12      891.98      691.66    452.20 o 
  -7   2  12      986.42     1049.16    278.65 o 
  -6   2  12     1113.14     1154.93    167.81 o 
  -5   2  12     2827.92     2493.95    233.43 o 
  -4   2  12     4267.42     4388.07    323.50 o 
  -3   2  12     4840.32     4793.03    308.22 o 
  -2   2  12     5624.50     5444.49    740.66 o 
  -1   2  12     7821.41     7336.93    658.59 o 
   0   2  12     6096.99     6028.83    570.89 o 
   1   2  12     6241.34     5235.72    531.18 o 
   2   2  12     4416.49     4234.89    496.49 o 
   3   2  12     3489.02     3294.47    442.15 o 
   4   2  12     1825.05     1815.45    383.26 o 
   5   2  12     1374.03     1455.74    361.84 o 
   6   2  12     1086.43      959.08    352.62 o 
   7   2  12      680.11      673.15    319.52 o 
 -10   3  12      160.66      525.43    292.59 o 
  -9   3  12       20.26      365.88    243.67 o 
  -8   3  12      488.60      902.22    273.95 o 
  -7   3  12     1512.78     1756.74    333.00 o 
  -6   3  12      373.29      549.23    147.01 o 
  -5   3  12      388.20      508.78    134.09 o 
  -4   3  12     3447.18     4065.64    410.47 o 
  -3   3  12     3060.33     3316.54    257.07 o 
  -2   3  12       45.25      182.72    336.95 o 
  -1   3  12     3039.88     3458.93    419.09 o 
   0   3  12     1621.34     1724.22    343.98 o 
   1   3  12      249.77      309.59    216.04 o 
   2   3  12       38.19       29.83    159.42 o 
   3   3  12     1917.82     2118.70    437.55 o 
   4   3  12       58.40      447.57    248.56 o 
   5   3  12      107.31      185.52    229.86 o 
   6   3  12      659.24      902.29    328.55 o 
   7   3  12      134.46      285.58    242.65 o 
 -10   4  12     1726.70     1707.84    531.47 o 
  -9   4  12     1442.21     1122.12    356.42 o 
  -8   4  12     3897.37     3477.99    567.97 o 
  -7   4  12     7267.63     7794.93    751.45 o 
  -6   4  12     3529.78     3493.04    317.49 o 
  -5   4  12     3016.97     3308.57    387.67 o 
  -4   4  12    13458.02    13997.19    760.19 o 
  -3   4  12     2661.15     2914.07    257.35 o 
  -2   4  12     3871.32     3772.12    429.78 o 
  -1   4  12     3458.34     3087.39    360.99 o 
   0   4  12     7769.49     7467.77    689.79 o 
   1   4  12      504.84      687.32    237.23 o 
   2   4  12     5915.45     6139.29    645.19 o 
   3   4  12     2634.44     2729.37    438.38 o 
   4   4  12     2875.56     2547.38    426.34 o 
   5   4  12     4326.03     4116.30    565.24 o 
   6   4  12     2462.03     2359.43    469.49 o 
   7   4  12     1501.45     1267.17    416.71 o 
 -10   5  12       59.77     -119.30    255.32 o 
  -9   5  12       96.59     -211.41    240.04 o 
  -8   5  12       25.15     -206.55    206.55 o 
  -7   5  12      117.81       55.32    206.45 o 
  -6   5  12      359.23      547.80    195.57 o 
  -5   5  12      148.86        2.03    115.75 o 
  -4   5  12       38.07      113.04    118.67 o 
  -3   5  12       10.06      -15.51    101.89 o 
  -2   5  12      386.30      436.38    170.70 o 
  -1   5  12      224.17      339.31    158.74 o 
   0   5  12      172.46      255.98    144.12 o 
   1   5  12      176.90      298.65    267.86 o 
   2   5  12      178.48      326.53    195.32 o 
   3   5  12       68.67      328.72    252.90 o 
   4   5  12       52.48      308.10    329.82 o 
   5   5  12      337.31      566.01    277.22 o 
   6   5  12      118.37      470.43    289.06 o 
  -9   6  12     2366.09     2505.09    634.77 o 
  -8   6  12     5365.13     4909.92    646.60 o 
  -7   6  12     5536.98     5206.01    637.67 o 
  -6   6  12     4839.75     4998.15    431.32 o 
  -5   6  12     8952.50     8293.60    572.68 o 
  -4   6  12     9708.86    10446.00    730.38 o 
  -3   6  12     8145.93     7061.84    486.58 o 
  -2   6  12     7171.84     8028.99    628.84 o 
  -1   6  12    11078.90    10485.67    732.89 o 
   0   6  12     7572.61     7957.23    650.85 o 
   1   6  12    10670.34    10230.31    921.66 o 
   2   6  12     8412.49     9882.21    953.58 o 
   3   6  12     9789.19     9363.75    940.42 o 
   4   6  12     6518.15     5865.93    719.83 o 
   5   6  12     6068.47     5703.30    732.02 o 
   6   6  12     5232.06     5093.90    910.23 o 
  -9   7  12       69.27     -260.76    260.76 o 
  -8   7  12      370.99      397.70    257.76 o 
  -7   7  12      865.79      937.86    305.19 o 
  -6   7  12      220.97      213.20    145.13 o 
  -5   7  12      103.37      301.04    164.50 o 
  -4   7  12     1449.71     1391.53    221.66 o 
  -3   7  12     1371.81     1363.70    219.78 o 
  -2   7  12       26.72      264.39    168.41 o 
  -1   7  12     2482.71     2516.37    335.80 o 
   0   7  12     2803.70     2401.40    333.45 o 
   1   7  12      908.14      892.17    242.19 o 
   2   7  12      631.12      765.73    287.03 o 
   3   7  12     2754.62     2412.67    447.34 o 
   4   7  12      302.85      179.12    215.20 o 
   5   7  12       16.32      952.37    378.53 o 
   6   7  12      695.63      316.91    328.37 o 
  -8   8  12      136.42      -85.96    214.19 o 
  -7   8  12       10.19      -55.41    189.98 o 
  -6   8  12      230.86      190.83    148.12 o 
  -5   8  12      727.63      532.46    191.80 o 
  -4   8  12      149.55      -10.49    125.37 o 
  -3   8  12      500.18      667.52    191.50 o 
  -2   8  12      314.69      345.53    189.58 o 
  -1   8  12      846.59     1069.51    252.55 o 
   0   8  12       19.27       -9.87    144.09 o 
   1   8  12     2073.86     1662.44    303.09 o 
   2   8  12      249.14      280.66    204.64 o 
   3   8  12     1023.97     1389.00    363.37 o 
   4   8  12      708.59      109.47    314.27 o 
   5   8  12      505.47       77.96    257.50 o 
  -8   9  12       47.82      308.77    311.01 o 
  -7   9  12      119.52      588.11    334.49 o 
  -6   9  12       32.92      101.24    227.10 o 
  -5   9  12       50.44      -35.74    199.96 o 
  -4   9  12       18.38     -228.29    247.01 o 
  -3   9  12       39.45      308.22    201.72 o 
  -2   9  12       69.27      400.18    275.86 o 
  -1   9  12       28.47       60.09    193.68 o 
   0   9  12      768.64      723.38    231.49 o 
   1   9  12       19.76      -52.16    152.18 o 
   2   9  12      753.30      820.78    457.40 o 
   3   9  12      299.61      525.66    320.50 o 
   4   9  12      337.79      109.42    265.40 o 
   5   9  12      281.91     -119.58    303.72 o 
  -7  10  12     1466.31     1327.47    463.28 o 
  -6  10  12     1125.90     -203.73    354.91 o 
  -5  10  12     2832.71     2637.89    398.39 o 
  -4  10  12     3062.89     3698.01    501.79 o 
  -3  10  12     3323.99     2971.04    482.49 o 
  -2  10  12     2906.60     3415.74    485.91 o 
  -1  10  12     5633.99     5813.64    633.37 o 
   0  10  12     3614.47     3545.45    571.10 o 
   1  10  12     5996.63     4974.77    641.71 o 
   2  10  12     3239.22     2997.17    559.20 o 
   3  10  12     4500.70     4589.27    749.52 o 
   4  10  12     2503.89     2200.61    614.36 o 
  -6  11  12       49.88      201.74    769.97 o 
  -5  11  12        5.33     -100.95    191.39 o 
  -4  11  12      196.28      418.90    277.60 o 
  -3  11  12      134.86      202.01    232.13 o 
  -2  11  12       96.92      209.50    263.27 o 
  -1  11  12       33.00      -42.91    192.03 o 
   0  11  12       31.63      -50.30    177.88 o 
   1  11  12      209.38      356.83    242.92 o 
   2  11  12      252.27      438.01    359.90 o 
   3  11  12        0.06      148.52    247.18 o 
  -5  12  12     2578.89     3056.04    746.64 o 
  -4  12  12     1522.33     1759.47    474.00 o 
  -3  12  12     2898.44     3004.80    579.31 o 
  -2  12  12     3112.75     3361.59    610.94 o 
  -1  12  12     4926.95     5821.50   1020.44 o 
   0  12  12     2367.93     2469.07    519.92 o 
   1  12  12     4741.07     3608.88    748.86 o 
   2  12  12     3089.01     3147.65    711.22 o 
  -3  13  12      164.69      335.67    292.99 o 
  -2  13  12      203.48      478.52    367.78 o 
  -1  13  12       21.42      106.42    232.58 o 
   0  13  12      269.89      258.76    451.60 o 
 -10   1  13     1913.98     1878.59    472.33 o 
  -9   1  13     1329.36     1446.13    396.09 o 
  -8   1  13     5088.27     5052.76    619.26 o 
  -7   1  13     8710.53     9354.66    844.41 o 
  -6   1  13     4577.92     4649.64    431.41 o 
  -5   1  13     9635.26    10008.06    584.23 o 
  -4   1  13    10858.81    10957.46    594.99 o 
  -3   1  13    11184.57    11060.56    540.83 o 
  -2   1  13     4126.85     4081.34    438.26 o 
  -1   1  13     8516.62     8272.88    703.07 o 
   0   1  13     6605.59     7014.66    659.42 o 
   1   1  13     2093.85     2143.85    335.04 o 
   2   1  13     3928.39     3490.76    460.08 o 
   3   1  13     4387.89     4312.41    558.56 o 
   4   1  13     2500.73     2518.90    474.95 o 
   5   1  13     2119.59     1939.98    530.95 o 
   6   1  13     3437.97     3302.33    656.04 o 
 -10   2  13      257.33      198.28    257.91 o 
  -9   2  13      532.71      219.64    232.31 o 
  -8   2  13      844.78     1025.40    298.71 o 
  -7   2  13      481.08      337.71    205.98 o 
  -6   2  13      945.37     1059.66    170.84 o 
  -5   2  13     1510.02     1521.86    194.82 o 
  -4   2  13      357.44      179.60    109.07 o 
  -3   2  13     4040.37     4182.90    487.10 o 
  -2   2  13     1953.26     1911.28    306.30 o 
  -1   2  13     1689.03     1924.61    326.60 o 
   0   2  13     1048.65     1052.10    248.96 o 
   1   2  13     6421.78     6481.22    651.07 o 
   2   2  13     1752.42     1867.58    386.12 o 
   3   2  13     1686.59     1531.94    332.42 o 
   4   2  13     3643.70     3979.63    628.12 o 
   5   2  13     2691.15     2511.74    491.35 o 
   6   2  13     1379.79      964.79    388.05 o 
 -10   3  13      130.43      108.52    315.61 o 
  -9   3  13        3.11      106.58    270.05 o 
  -8   3  13      134.44      232.01    400.25 o 
  -7   3  13      307.98      528.48    244.25 o 
  -6   3  13       62.78      361.64    373.11 o 
  -5   3  13       49.55      223.73    140.49 o 
  -4   3  13        8.73       40.97    124.29 o 
  -3   3  13      324.03      335.46    138.59 o 
  -2   3  13      296.86      384.46    136.17 o 
  -1   3  13      101.26      187.82    243.41 o 
   0   3  13      410.69      337.52    256.70 o 
   1   3  13       21.27      408.75    385.43 o 
   2   3  13      212.68      142.70    278.33 o 
   3   3  13      345.96      665.11    354.47 o 
   4   3  13       67.10      159.10    202.55 o 
   5   3  13        7.31      -27.37    204.19 o 
   6   3  13       43.26      -39.90    214.48 o 
  -9   4  13      301.96       68.55    213.88 o 
  -8   4  13      583.10      806.49    286.11 o 
  -7   4  13      619.99      220.52    221.56 o 
  -6   4  13     1071.87      833.44    196.23 o 
  -5   4  13     1621.27     1626.64    231.54 o 
  -4   4  13     2047.84     1860.12    224.04 o 
  -3   4  13     1637.97     1554.57    366.78 o 
  -2   4  13     3278.72     3133.04    307.71 o 
  -1   4  13     2665.26     2279.02    357.96 o 
   0   4  13     1816.31     2112.20    353.32 o 
   1   4  13     2099.24     2381.23    374.55 o 
   2   4  13     2144.02     1907.58    361.24 o 
   3   4  13      426.96      669.87    295.86 o 
   4   4  13      555.87      469.78    267.83 o 
   5   4  13      870.21     1397.41    394.95 o 
   6   4  13      359.62      261.91    267.08 o 
  -9   5  13     1247.77     1741.95    428.37 o 
  -8   5  13     4049.21     3972.04    596.37 o 
  -7   5  13     6274.54     5775.23    666.94 o 
  -6   5  13     2391.21     3145.11    427.11 o 
  -5   5  13     5437.90     5410.93    462.33 o 
  -4   5  13     7156.70     6995.38    505.36 o 
  -3   5  13     7709.68     7852.08    760.52 o 
  -2   5  13     4663.01     4583.71    441.25 o 
  -1   5  13    11206.76    10714.26    893.01 o 
   0   5  13    10550.77    10395.94    905.32 o 
   1   5  13     5618.65     5492.64    635.75 o 
   2   5  13     8284.40     7878.62    815.45 o 
   3   5  13     7835.56     7583.90    842.28 o 
   4   5  13     4661.05     4527.34    746.01 o 
   5   5  13     3259.98     2695.98    514.21 o 
   6   5  13     3354.79     2456.02    547.09 o 
  -9   6  13       12.06      340.39    281.21 o 
  -8   6  13        6.32      -82.98    236.09 o 
  -7   6  13        8.07      -70.15    184.98 o 
  -6   6  13        7.16      139.65    156.42 o 
  -5   6  13       62.84       33.81    121.36 o 
  -4   6  13      755.72      566.27    188.55 o 
  -3   6  13        3.08      186.38    196.74 o 
  -2   6  13      505.98      416.10    214.41 o 
  -1   6  13      383.80      532.34    196.29 o 
   0   6  13      277.99       93.24    179.10 o 
   1   6  13      415.33      411.36    319.34 o 
   2   6  13       15.43      263.97    221.84 o 
   3   6  13       69.49      229.13    226.21 o 
   4   6  13      590.68      791.18    327.24 o 
   5   6  13      368.95      341.24    287.55 o 
  -8   7  13      774.91      694.84    398.48 o 
  -7   7  13      664.52      620.68    285.01 o 
  -6   7  13     1312.20     1681.13    317.13 o 
  -5   7  13     1176.36     1384.20    307.66 o 
  -4   7  13     3075.68     2731.73    343.97 o 
  -3   7  13     1335.91     1425.07    297.26 o 
  -2   7  13     5075.04     4644.20    504.14 o 
  -1   7  13     5110.80     4220.18    443.94 o 
   0   7  13     4181.44     3607.23    534.10 o 
   1   7  13     5249.91     4688.87    619.17 o 
   2   7  13     5446.40     4199.94    618.74 o 
   3   7  13     4240.08     4272.70    613.79 o 
   4   7  13     2971.68     2414.34    503.95 o 
   5   7  13     2813.88     2529.18    536.97 o 
  -8   8  13      996.06      986.64    371.70 o 
  -7   8  13     1021.77     1191.23    382.58 o 
  -6   8  13     1307.26     1109.47    384.37 o 
  -5   8  13     1373.30     1278.73    270.47 o 
  -4   8  13     1694.23     1787.22    381.76 o 
  -3   8  13      857.08     1205.72    286.40 o 
  -2   8  13     2158.33     1628.87    309.77 o 
  -1   8  13     1761.39     1785.01    316.89 o 
   0   8  13     1462.82     1446.64    365.87 o 
   1   8  13     2120.78     1826.83    406.42 o 
   2   8  13     3264.01     2911.19    502.53 o 
   3   8  13     1059.78      913.98    324.68 o 
   4   8  13     1685.03     1703.80    572.57 o 
  -7   9  13     1011.01     1265.74    463.72 o 
  -6   9  13      131.45      283.68    268.86 o 
  -5   9  13      633.54      741.64    435.10 o 
  -4   9  13      809.16      619.73    259.31 o 
  -3   9  13      820.26      804.30    310.51 o 
  -2   9  13      224.55      293.24    201.19 o 
  -1   9  13      878.74      799.51    255.80 o 
   0   9  13      597.32      655.53    314.45 o 
   1   9  13       78.81      124.83    222.80 o 
   2   9  13      217.62      775.28    368.19 o 
   3   9  13      231.87      304.39    312.95 o 
   4   9  13      172.80      678.93    366.19 o 
  -5  10  13      532.29      562.48    306.67 o 
  -4  10  13      730.98     1297.51    373.41 o 
  -3  10  13       88.04      267.19    286.91 o 
  -2  10  13      627.31      301.06    214.60 o 
  -1  10  13      401.17      207.50    391.75 o 
   0  10  13      287.89      -51.68    231.09 o 
   1  10  13       61.68      433.38    311.93 o 
   2  10  13      610.02      102.30    249.31 o 
   3  10  13      301.07      494.56    372.75 o 
  -5  11  13     2201.97     1448.07   1840.42 o 
  -4  11  13     4617.01     5010.32    799.10 o 
  -3  11  13     2534.06     3277.78    536.64 o 
  -2  11  13     4767.92     4467.96    661.80 o 
  -1  11  13     5003.04     4948.71    659.86 o 
   0  11  13     3906.56     3610.67    670.56 o 
   1  11  13     3744.27     3694.90    677.83 o 
   2  11  13     4040.68     3778.81    883.08 o 
  -4  12  13      285.40      154.47    337.40 o 
  -3  12  13       86.71     -292.37    292.37 o 
  -2  12  13      465.64      667.13    349.64 o 
  -1  12  13      296.25      641.63    405.23 o 
   0  12  13      184.92      202.91    323.50 o 
  -9   0  14      527.62      300.56    731.32 o 
  -8   0  14     1653.17     1674.04   1173.12 o 
  -7   0  14     2279.13     2660.27    597.68 o 
  -6   0  14      163.46      195.10    199.79 o 
  -5   0  14      704.22      874.30    556.56 o 
  -4   0  14     1725.58     1569.71    288.45 o 
  -3   0  14      147.52      306.63    298.58 o 
  -2   0  14      169.50      464.09    283.35 o 
  -1   0  14      684.88     1336.61    647.12 o 
   0   0  14     2495.49     2435.39    537.53 o 
   1   0  14      450.51      -46.57    316.06 o 
   2   0  14      879.24     1063.14    397.37 o 
   3   0  14     2628.46     2841.52    703.51 o 
   4   0  14      727.01      250.96    402.57 o 
   5   0  14      624.81     1577.86    623.68 o 
   6   0  14     1306.33      983.84    621.74 o 
  -9   1  14      572.05      486.02    293.91 o 
  -8   1  14      912.28      769.14    321.83 o 
  -7   1  14     1938.40     1352.20    400.25 o 
  -6   1  14     1236.67     1629.31    348.76 o 
  -5   1  14     1821.14     2060.47    238.70 o 
  -4   1  14     2669.81     2443.82    226.54 o 
  -3   1  14     1601.95     1488.69    264.32 o 
  -2   1  14     2844.30     3059.07    406.83 o 
  -1   1  14     3658.23     3405.06    424.90 o 
   0   1  14     2449.84     2695.01    391.35 o 
   1   1  14     3916.06     3341.48    467.22 o 
   2   1  14     3859.90     3457.65    497.48 o 
   3   1  14     2105.69     1287.71    370.18 o 
   4   1  14     3075.07     2358.13    513.23 o 
   5   1  14     2431.93     3026.77    583.54 o 
   6   1  14     1520.52     1344.15    490.33 o 
  -9   2  14       44.89      274.00    420.74 o 
  -8   2  14      105.85      463.60    255.01 o 
  -7   2  14       91.60      495.97    236.25 o 
  -6   2  14        5.26      143.53    194.47 o 
  -5   2  14        8.73       -4.83    121.33 o 
  -4   2  14       26.51      209.58    143.40 o 
  -3   2  14      108.81        2.04    152.87 o 
  -2   2  14      179.08       66.31    151.48 o 
  -1   2  14        9.93       28.83    291.20 o 
   0   2  14        8.41      145.22    178.81 o 
   1   2  14        7.78      305.70    263.09 o 
   2   2  14      140.90      -38.82    194.40 o 
   3   2  14      316.15      575.34    288.04 o 
   4   2  14      128.18      -73.98    327.11 o 
   5   2  14      110.49      182.43    318.79 o 
  -9   3  14     1865.10     2180.60    524.76 o 
  -8   3  14     3711.41     3539.49    581.51 o 
  -7   3  14     5152.45     4960.79    603.51 o 
  -6   3  14     4394.81     4725.17    578.85 o 
  -5   3  14     7159.23     6990.04    499.19 o 
  -4   3  14     8604.79     8756.91    691.26 o 
  -3   3  14     6781.41     6509.59    506.06 o 
  -2   3  14     9190.49    10382.36    925.78 o 
  -1   3  14    11413.10    11608.65   1027.05 o 
   0   3  14     7496.97     8018.07    834.43 o 
   1   3  14     9369.46    10110.74    966.85 o 
   2   3  14    10398.93     9808.44    996.95 o 
   3   3  14     6861.54     6482.74    848.25 o 
   4   3  14     7666.10     7895.15   1135.99 o 
   5   3  14     6810.10     6462.11    864.59 o 
  -9   4  14       29.06      347.83    349.24 o 
  -8   4  14      290.04      365.88    384.77 o 
  -7   4  14      548.74      378.06    320.50 o 
  -6   4  14       15.32      -47.08    134.26 o 
  -5   4  14      319.28      406.34    165.68 o 
  -4   4  14     1184.02     1381.95    261.91 o 
  -3   4  14      225.03      393.59    202.53 o 
  -2   4  14       23.18      263.90    225.19 o 
  -1   4  14      384.60      582.56    321.17 o 
   0   4  14     1077.68     1168.72    302.73 o 
   1   4  14     1111.60     1229.80    314.87 o 
   2   4  14       14.35       -7.78    183.13 o 
   3   4  14       92.39      346.62    278.21 o 
   4   4  14      135.55      181.29    226.18 o 
   5   4  14      108.84      320.91    287.54 o 
  -8   5  14     1204.07     1165.05    443.04 o 
  -7   5  14      588.71      414.78    266.39 o 
  -6   5  14     1456.55     1254.78    250.17 o 
  -5   5  14     2359.49     2112.82    362.10 o 
  -4   5  14     1522.46     1500.85    328.83 o 
  -3   5  14     1967.21     1844.42    294.32 o 
  -2   5  14     1276.70     1304.62    290.92 o 
  -1   5  14     1057.62     1137.52    289.77 o 
   0   5  14      731.28     1054.79    352.97 o 
   1   5  14      195.34      604.03    261.40 o 
   2   5  14      374.99      420.99    232.28 o 
   3   5  14      534.55      183.53    247.86 o 
   4   5  14       93.18      -27.02    199.67 o 
   5   5  14      262.77      294.80    289.26 o 
  -8   6  14      344.34      733.92    317.78 o 
  -7   6  14      578.48      822.71    344.02 o 
  -6   6  14      313.87      889.40    389.26 o 
  -5   6  14      720.67      730.43    277.59 o 
  -4   6  14     2906.04     2705.31    394.49 o 
  -3   6  14     1153.43     1239.54    308.45 o 
  -2   6  14     1084.79      927.15    286.68 o 
  -1   6  14     2680.05     2394.43    411.35 o 
   0   6  14     2006.22     2352.86    415.98 o 
   1   6  14      631.64      928.85    364.47 o 
   2   6  14     1212.41     1370.07    369.64 o 
   3   6  14     1128.36     1446.20    405.16 o 
   4   6  14      211.53      271.65    353.47 o 
  -8   7  14     1218.75      832.57    436.50 o 
  -7   7  14     1432.38     1528.55    502.92 o 
  -6   7  14      991.15      750.03    394.29 o 
  -5   7  14     1915.62     1554.20    304.41 o 
  -4   7  14     2697.94     2755.71    451.11 o 
  -3   7  14     2739.54     2423.05    374.59 o 
  -2   7  14     3699.35     3555.71    534.70 o 
  -1   7  14     5669.77     4633.65    597.29 o 
   0   7  14     3932.27     3337.91    531.58 o 
   1   7  14     4664.99     3638.00    557.68 o 
   2   7  14     4994.81     5102.48    737.40 o 
   3   7  14     3185.97     3257.20    556.27 o 
   4   7  14     3099.07     2629.15    549.99 o 
  -7   8  14       40.87      252.00    326.90 o 
  -6   8  14       22.02     -242.35    359.10 o 
  -5   8  14        1.88      259.06    189.70 o 
  -4   8  14        0.75      144.19    194.25 o 
  -3   8  14      125.30      348.11    430.98 o 
  -2   8  14      406.43      815.38    395.88 o 
  -1   8  14      214.74      181.93    255.39 o 
   0   8  14        0.65      236.02    230.50 o 
   1   8  14      902.34      269.54    246.45 o 
   2   8  14       18.50     -276.86    276.86 o 
   3   8  14        2.37     -116.64    279.31 o 
  -6   9  14     2294.08     2586.67   1324.80 o 
  -5   9  14     4119.36     4663.59    875.23 o 
  -4   9  14     3622.71     3546.76    627.61 o 
  -3   9  14     4533.90     5019.94   1183.54 o 
  -2   9  14     4907.84     4829.85   1064.13 o 
  -1   9  14     6059.43     6188.26    891.92 o 
   0   9  14     5232.60     5360.57    888.03 o 
   1   9  14     4083.43     3776.42    716.66 o 
   2   9  14     4620.51     4893.58    807.96 o 
   3   9  14     3505.14     3379.80    712.05 o 
  -5  10  14      134.75      195.84    331.61 o 
  -4  10  14      879.01      664.93    355.22 o 
  -3  10  14       79.95      181.73    226.52 o 
  -2  10  14       79.31      692.59    438.92 o 
  -1  10  14      529.20       10.92    223.17 o 
   0  10  14      349.27      385.34    327.73 o 
   1  10  14       49.39      400.69    316.03 o 
   2  10  14      339.77     -102.32    271.50 o 
  -4  11  14       18.45      -82.05    307.47 o 
  -3  11  14       24.08     -186.25    381.89 o 
  -2  11  14      191.45      154.39    287.67 o 
  -1  11  14       85.25      360.20    299.18 o 
   0  11  14      253.55      212.25    267.43 o 
  -9   1  15      484.28      165.86    353.55 o 
  -8   1  15      862.94     1972.80    453.34 o 
  -7   1  15      558.39      607.37    257.73 o 
  -6   1  15     2218.82     2068.83    407.20 o 
  -5   1  15     2497.92     2619.56    412.93 o 
  -4   1  15      957.98     1188.96    286.70 o 
  -3   1  15     2174.23     2136.64    351.81 o 
  -2   1  15     2748.44     2753.47    417.72 o 
  -1   1  15      968.25     1028.94    303.35 o 
   0   1  15      988.85     1284.78    326.77 o 
   1   1  15     1583.53     2383.05    412.27 o 
   2   1  15     1185.60     1308.55    340.82 o 
   3   1  15      427.37      973.73    413.12 o 
   4   1  15     1019.52     1051.66    366.03 o 
   5   1  15     1694.97     1633.15    632.98 o 
  -8   2  15     3568.21     3053.16    575.41 o 
  -7   2  15     2727.42     2210.00    421.20 o 
  -6   2  15     1411.41     1575.70    483.88 o 
  -5   2  15     2784.42     2449.47    346.48 o 
  -4   2  15     8463.26     7815.79    741.85 o 
  -3   2  15     3192.79     3016.36    456.33 o 
  -2   2  15     4390.76     5299.35    840.80 o 
  -1   2  15     9246.75    10637.22    998.88 o 
   0   2  15     7257.18     6546.11    745.97 o 
   1   2  15     6255.66     5920.66    692.29 o 
   2   2  15     6996.28     7430.70    876.30 o 
   3   2  15     8746.88     7522.58   1337.33 o 
   4   2  15     4499.30     3580.26    879.22 o 
   5   2  15     4267.48     3595.76    884.86 o 
  -8   3  15        7.70     -374.25    402.00 o 
  -7   3  15       87.02       27.70    207.22 o 
  -6   3  15       19.78       33.62    466.32 o 
  -5   3  15        7.94       63.05    142.90 o 
  -4   3  15        7.82       23.62    281.03 o 
  -3   3  15      445.14     1002.69    284.75 o 
  -2   3  15      635.02      803.39    316.67 o 
  -1   3  15      523.49      614.27    261.84 o 
   0   3  15     1013.69     1015.30    391.66 o 
   1   3  15      774.55     1167.27    346.76 o 
   2   3  15      430.29      463.56    311.63 o 
   3   3  15      128.17      139.02    261.69 o 
   4   3  15       63.49      225.24    854.60 o 
  -8   4  15     2189.59     1819.53    620.55 o 
  -7   4  15     2726.56     2490.52    612.16 o 
  -6   4  15     1844.35     2117.94    615.52 o 
  -5   4  15     3415.26     2716.77    384.15 o 
  -4   4  15     4324.56     4026.94    522.24 o 
  -3   4  15     2950.77     2833.82    739.73 o 
  -2   4  15     3390.38     2865.62    445.98 o 
  -1   4  15     5043.50     5160.64    738.50 o 
   0   4  15     4656.41     4612.65    579.30 o 
   1   4  15     3631.22     4139.42    579.24 o 
   2   4  15     4479.41     4340.34    641.15 o 
   3   4  15     4036.49     4597.35    716.40 o 
   4   4  15     2262.81     2103.94    486.06 o 
  -8   5  15      300.20      255.79    342.16 o 
  -7   5  15       94.80      -78.81    255.11 o 
  -6   5  15      834.32      483.50    331.11 o 
  -5   5  15     1144.66      699.00    256.42 o 
  -4   5  15      546.62      844.47    375.61 o 
  -3   5  15     1688.42     1590.67    346.81 o 
  -2   5  15     3321.54     2630.05    414.05 o 
  -1   5  15     1763.03     2218.87    408.61 o 
   0   5  15     2039.23     1948.15    395.51 o 
   1   5  15     3391.70     3453.97    526.80 o 
   2   5  15     2423.34     2733.81    480.34 o 
   3   5  15      754.12      122.19    234.19 o 
   4   5  15     1135.53      776.73    358.07 o 
  -7   6  15      145.64     -114.38    426.54 o 
  -6   6  15       31.61     -238.82    335.39 o 
  -5   6  15      130.61      -57.94    144.44 o 
  -4   6  15     1516.91     1497.61    298.61 o 
  -3   6  15      246.85      271.60    220.61 o 
  -2   6  15      367.59      332.76    225.57 o 
  -1   6  15     1093.38     1362.29    341.12 o 
   0   6  15      724.45     1177.35    332.43 o 
   1   6  15      510.41     1633.08    501.56 o 
   2   6  15      321.56      395.71    258.51 o 
   3   6  15      809.23      788.47    331.69 o 
  -7   7  15      239.61      164.50    348.66 o 
  -6   7  15      122.89      246.34    357.59 o 
  -5   7  15      395.36      510.31    252.84 o 
  -4   7  15      406.90      641.71    284.37 o 
  -3   7  15      121.22      200.12    303.02 o 
  -2   7  15      596.28      466.33    281.05 o 
  -1   7  15      600.08      296.15    386.85 o 
   0   7  15      340.31      193.32    230.27 o 
   1   7  15      889.82      689.23    335.00 o 
   2   7  15      862.84      942.11    363.31 o 
   3   7  15      475.11      491.69    367.45 o 
  -6   8  15     1889.98     2121.17    785.32 o 
  -5   8  15     4064.56     3202.70    462.28 o 
  -4   8  15     5428.53     4788.05    691.39 o 
  -3   8  15     3919.35     3439.08    612.60 o 
  -2   8  15     4030.10     4164.23    637.55 o 
  -1   8  15     5253.45     4810.84    682.42 o 
   0   8  15     4153.96     3844.91    607.62 o 
   1   8  15     2384.30     2104.23    518.45 o 
   2   8  15     2645.68     2522.66    577.51 o 
  -5   9  15      166.11     -300.39    461.90 o 
  -4   9  15       66.82      249.18    390.97 o 
  -3   9  15      171.64      381.02    356.07 o 
  -2   9  15      346.82      678.05    379.95 o 
  -1   9  15       29.62     -211.20    356.25 o 
   0   9  15       48.02     -211.86    297.32 o 
   1   9  15      238.60      471.61    345.07 o 
  -4  10  15     1132.99     1337.63    521.31 o 
  -3  10  15     2042.34     1455.35    788.82 o 
  -2  10  15     1927.00     1661.62    655.24 o 
  -1  10  15     1439.95     1299.77    522.75 o 
   0  10  15      966.05      812.38    433.82 o 
  -8   0  16     3853.28     2880.31   1531.86 o 
  -7   0  16     4492.84     3342.86   1786.78 o 
  -6   0  16     3870.79     2394.68   1436.12 o 
  -5   0  16     6149.95     4550.58    838.60 o 
  -4   0  16     8049.29     6874.09   1005.29 o 
  -3   0  16     7053.02     6272.41    963.12 o 
  -2   0  16     9634.15     8908.04   1924.05 o 
  -1   0  16     9029.87     8865.30   1960.38 o 
   0   0  16     9336.17     9019.60   1390.79 o 
   1   0  16    10290.10    10215.41   1488.01 o 
   2   0  16     9251.79     9249.72   1472.70 o 
   3   0  16     7378.75     6833.11   1345.93 o 
   4   0  16     4639.79     3555.01    938.18 o 
  -8   1  16      147.67      252.48    531.24 o 
  -7   1  16      245.85     1488.92    905.98 o 
  -6   1  16       17.68      888.20   1106.21 o 
  -5   1  16       65.75     -156.88    303.37 o 
  -4   1  16     1067.56      782.95    285.15 o 
  -3   1  16      155.75      302.77    227.26 o 
  -2   1  16      218.56     -168.43    183.21 o 
  -1   1  16     1252.74     1345.40    323.83 o 
   0   1  16     1254.79     1585.39    365.50 o 
   1   1  16      391.48      510.75    420.39 o 
   2   1  16      557.81      568.41    296.49 o 
   3   1  16     1702.95      906.17    356.06 o 
   4   1  16      124.15      915.01    771.70 o 
  -8   2  16      533.30      519.85    635.12 o 
  -7   2  16      403.29      605.94    650.88 o 
  -6   2  16      347.01     1033.08    732.12 o 
  -5   2  16      472.89      420.54    244.38 o 
  -4   2  16      374.69      669.49    234.64 o 
  -3   2  16      330.53      213.61    241.92 o 
  -2   2  16      691.30     1570.67    337.22 o 
  -1   2  16      896.28      830.58    300.86 o 
   0   2  16      979.30     1123.20    354.18 o 
   1   2  16     1289.99     1386.73    371.16 o 
   2   2  16     1666.49     1136.25    573.00 o 
   3   2  16     1208.88      804.21    505.53 o 
  -7   3  16      597.99      469.72    629.92 o 
  -6   3  16       74.51      -19.05    550.80 o 
  -5   3  16      233.97      886.82    421.75 o 
  -4   3  16     2003.15     2076.50    621.03 o 
  -3   3  16      480.98      429.09    296.69 o 
  -2   3  16      424.47     1210.28    324.16 o 
  -1   3  16     2503.95     2407.56    430.53 o 
   0   3  16     1726.49     1893.43    435.44 o 
   1   3  16      471.62      660.43    355.30 o 
   2   3  16      798.96       43.03    270.86 o 
   3   3  16     1954.64     1583.29    589.73 o 
  -7   4  16     1691.65     2426.62   1229.06 o 
  -6   4  16     1585.74     1702.52    923.66 o 
  -5   4  16     2934.37     3145.37    904.89 o 
  -4   4  16     4344.67     4018.30    579.96 o 
  -3   4  16     3836.81     3794.33    716.09 o 
  -2   4  16     4430.93     4584.54    718.28 o 
  -1   4  16     3311.92     3425.19    547.60 o 
   0   4  16     2923.77     2807.32    496.11 o 
   1   4  16     2395.47     2944.12    520.19 o 
   2   4  16     1565.38     1184.27    352.31 o 
   3   4  16     1074.76      912.03    358.87 o 
  -7   5  16       17.95       58.82    722.10 o 
  -6   5  16       79.75     -626.35    902.04 o 
  -5   5  16      172.92      -83.88    289.87 o 
  -4   5  16       13.77      409.56    304.19 o 
  -3   5  16      269.15      369.67    457.52 o 
  -2   5  16      174.20      371.49    215.17 o 
  -1   5  16      123.31       71.59    187.73 o 
   0   5  16       14.51      136.29    206.56 o 
   1   5  16       60.10       -2.88    190.56 o 
   2   5  16       66.38      418.44    271.45 o 
   3   5  16       87.36      589.66    379.06 o 
  -6   6  16     3010.13     1628.75   1290.77 o 
  -5   6  16     4809.58     4942.69    907.79 o 
  -4   6  16     4956.04     4542.89    636.51 o 
  -3   6  16     4638.49     4208.07    765.52 o 
  -2   6  16     6380.65     5895.11    974.49 o 
  -1   6  16     5891.33     5287.23    694.85 o 
   0   6  16     4630.94     4263.93    816.32 o 
   1   6  16     4191.00     3649.57    643.43 o 
   2   6  16     4472.10     3563.52    685.55 o 
  -6   7  16      108.22      175.96    569.95 o 
  -5   7  16      165.72      233.13    514.62 o 
  -4   7  16     1007.23      426.19    304.05 o 
  -3   7  16      163.43      159.47    212.92 o 
  -2   7  16       47.22      148.01    221.18 o 
  -1   7  16      783.52      475.27    317.62 o 
   0   7  16      335.22      240.69    237.24 o 
   1   7  16       71.04      205.20    271.07 o 
  -5   8  16       90.78      512.16   1165.04 o 
  -4   8  16       36.78      364.72    313.77 o 
  -3   8  16       39.57      104.38    332.65 o 
  -2   8  16       71.37      366.41    315.99 o 
  -1   8  16      105.63      262.96    298.75 o 
   0   8  16       13.74      259.92    302.70 o 
  -3   9  16      276.82      324.13    365.09 o 
  -2   9  16       65.02     -179.70    355.86 o 
  -7   1  17     2474.29     1557.22   1055.46 o 
  -6   1  17     1713.81     1534.20    984.15 o 
  -5   1  17     3832.68     4332.63   1494.87 o 
  -4   1  17     5496.46     4352.38    643.31 o 
  -3   1  17     5080.80     4994.98    696.96 o 
  -2   1  17     4746.23     4513.94    593.47 o 
  -1   1  17     8238.79     8528.87    956.54 o 
   0   1  17     5301.08     5927.20    791.83 o 
   1   1  17     3629.86     3372.90    627.09 o 
   2   1  17     4364.08     4491.74    713.17 o 
  -7   2  17      435.04      146.28    514.49 o 
  -6   2  17      764.68      719.79   1091.22 o 
  -5   2  17      647.48     1589.53    884.57 o 
  -4   2  17      176.46     -172.38    221.69 o 
  -3   2  17      291.60      364.35    441.88 o 
  -2   2  17     1749.30     1869.10    424.74 o 
  -1   2  17       45.08       72.69    272.88 o 
   0   2  17      416.19     1268.73    526.54 o 
   1   2  17      874.64     1366.08    402.84 o 
   2   2  17      498.59      131.31    434.43 o 
  -6   3  17       93.58      340.28    944.72 o 
  -5   3  17      210.72      121.12    696.72 o 
  -4   3  17      194.40      266.14    263.39 o 
  -3   3  17      144.37      344.40    264.09 o 
  -2   3  17       15.42      198.70    306.55 o 
  -1   3  17      114.87      111.89    220.89 o 
   0   3  17        9.14      757.39   1011.05 o 
   1   3  17       23.94      -69.66    217.16 o 
   2   3  17       44.62      -56.31    266.85 o 
  -6   4  17      290.79      906.25   1366.33 o 
  -5   4  17      341.84      -88.91    574.45 o 
  -4   4  17      204.32      576.61    294.32 o 
  -3   4  17      483.36      485.36    335.15 o 
  -2   4  17      815.80      935.41    319.74 o 
  -1   4  17      701.58      347.42    262.53 o 
   0   4  17      498.95      595.34    296.50 o 
   1   4  17     1308.48     1186.40    393.26 o 
   2   4  17      678.30      425.16    298.11 o 
  -5   5  17     3998.75     3425.38   1271.08 o 
  -4   5  17     5019.45     4676.10    738.77 o 
  -3   5  17     3435.95     4022.09    805.05 o 
  -2   5  17     2973.35     2790.45    534.42 o 
  -1   5  17     4955.22     4677.41    650.17 o 
   0   5  17     3049.04     2873.79    537.08 o 
   1   5  17     2457.43     2084.02    454.23 o 
  -5   6  17       83.81      471.18    636.48 o 
  -4   6  17        7.36        9.17    237.98 o 
  -3   6  17        1.19      -15.22    295.96 o 
  -2   6  17      221.38      391.58    436.88 o 
  -1   6  17      306.19       84.53    240.38 o 
   0   6  17       29.02       59.56    227.92 o 
  -3   7  17      453.98       36.42    213.91 o 
  -2   7  17     1150.28      713.36    335.52 o 
  -1   7  17      746.10      114.06    247.44 o 
  -5   0  18     1666.74      551.38    953.95 o 
  -4   0  18     2744.81     2035.21    598.03 o 
  -3   0  18      986.29     1136.20   1034.70 o 
  -2   0  18      727.94     1377.63    593.16 o 
  -1   0  18     1028.18     1102.84    542.78 o 
   0   0  18      723.58     1348.05    571.49 o 
   1   0  18       39.94      286.41    426.31 o 
  -5   1  18      960.79     1038.04    797.89 o 
  -4   1  18      914.26      485.83    318.43 o 
  -3   1  18     1160.58     1624.11    500.93 o 
  -2   1  18     1161.68     1227.24    396.81 o 
  -1   1  18     1030.16     1346.38    411.06 o 
   0   1  18      729.28     1535.24    438.31 o 
  -5   2  18      324.04     -349.67    573.15 o 
  -4   2  18      355.19      717.38    328.74 o 
  -3   2  18      150.65     -208.24    346.06 o 
  -2   2  18      108.00       59.63    274.52 o 
  -1   2  18      159.31      511.26    465.35 o 
   0   2  18       25.98      490.41    464.61 o 
  -5   3  18     2943.58     3293.26   1930.97 o 
  -4   3  18     2809.81     3620.35    666.25 o 
  -3   3  18     3417.91     2788.55    513.18 o 
  -2   3  18     3714.36     2842.31    521.74 o 
  -1   3  18     3447.48     2672.21    527.66 o 
   0   3  18     2545.01     2084.19    635.87 o 
  -4   4  18      715.22      608.27    356.42 o 
  -3   4  18      190.94        2.38    229.19 o 
  -2   4  18      222.21      548.91    290.10 o 
  -1   4  18      527.58      816.39    333.44 o 
                                                 
